# Supplementary material for: Identification of novel genes associated with litter size of indigenous sheep population in Xinjiang, China using specific-locus amplified fragment sequencing technology
Source: PeerJ. 2019 Nov 26;7:e8079. doi: 10.7717/peerj.8079 (PMC6883954; doi:10.7717/peerj.8079)
Supplement: Data S1 [file peerj-07-8079-s001.csv]

KBiosciences genotyping report
Export version
Customer	1
Customer number	1
Project number	1
Master plate type	384
Order number
Viewing	Please download SNPViewer to view this file or to find out more about the syntax from http://www.kbioscience.co.uk/software/snpviewer
Statistics
SNP	Plate	1;1	1;2	2;2	NTC	Unused	Missing	Bad	AL1%	AL2%	X2
BSNP106	1	93	0	0	0	3	0	0	100	0	NaN
BSNP107	2	30	40	15	0	11	0	0	58.82	41.18	0.07
BSNP108	3	0	0	0	0	96	0	0	0	0	NaN
BSNP109	4	89	0	0	0	7	0	0	100	0	NaN
BSNP110	1	0	0	87	0	9	0	0	0	100	NaN
BSNP111	2	86	0	0	0	10	0	0	100	0	NaN
BSNP112	3	87	0	1	0	8	0	0	98.86	1.14	88
BSNP113	4	89	0	1	0	6	0	0	98.89	1.11	90
BSNP114	1	0	93	0	0	3	0	0	50	50	93
BSNP115	2	0	0	86	0	10	0	0	0	100	NaN
BSNP116	3	0	0	93	0	3	0	0	0	100	NaN
BSNP117	4	93	0	0	0	3	0	0	100	0	NaN
BSNP118	1	85	5	1	0	5	0	0	96.15	3.85	6.02
BSNP119	2	0	0	0	0	96	0	0	0	0	NaN
BSNP120	3	88	0	0	0	8	0	0	100	0	NaN
BSNP121	4	0	11	78	0	7	0	0	6.18	93.82	0.39
BSNP122	1	1	11	81	0	3	0	0	6.99	93.01	0.76
BSNP123	2	1	1	92	0	2	0	0	1.6	98.4	41.1
BSNP124	3	88	0	1	0	7	0	0	98.88	1.12	89
BSNP125	4	50	34	5	0	7	0	0	75.28	24.72	0.06
BSNP126	2	0	45	40	0	11	0	0	26.47	73.53	11.02
SNPs
SNPID	SNPNum	AlleleY	AlleleX	Sequence
BSNP106	1	G	T
BSNP107	2	C	T
BSNP108	3	A	G
BSNP109	4	C	T
BSNP110	5	G	A
BSNP111	6	G	A
BSNP112	7	C	T
BSNP113	8	C	A
BSNP114	9	C	T
BSNP115	10	T	G
BSNP116	11	G	T
BSNP117	12	A	C
BSNP118	13	C	T
BSNP119	14	C	A
BSNP120	15	A	G
BSNP121	16	A	G
BSNP122	17	A	G
BSNP123	18	T	C
BSNP124	19	A	C
BSNP125	20	C	G
BSNP126	21	A	G
Data
DaughterPlate	MasterPlate	MasterWell	Call	X	Y	SNPID	SubjectID
20181123-BMK-I573-106-109	1	A01	G:G	0.251031	0.90202	BSNP106	P1
20181123-BMK-I573-106-109	1	C01	G:G	0.262771	0.947938	BSNP106	P2
20181123-BMK-I573-106-109	1	E01	G:G	0.300161	0.956882	BSNP106	P3
20181123-BMK-I573-106-109	1	G01	G:G	0.281216	0.936128	BSNP106	P4
20181123-BMK-I573-106-109	1	I01	G:G	0.351152	0.900281	BSNP106	P5
20181123-BMK-I573-106-109	1	K01	G:G	0.293312	0.93822	BSNP106	P6
20181123-BMK-I573-106-109	1	M01	G:G	0.252566	0.862137	BSNP106	P7
20181123-BMK-I573-106-109	1	O01	G:G	0.24781	0.878135	BSNP106	P8
20181123-BMK-I573-106-109	1	A03	G:G	0.260801	0.935452	BSNP106	P9
20181123-BMK-I573-106-109	1	C03	G:G	0.304608	0.900583	BSNP106	P10
20181123-BMK-I573-106-109	1	E03	G:G	0.281309	0.923217	BSNP106	P11
20181123-BMK-I573-106-109	1	G03	G:G	0.204278	0.801295	BSNP106	P12
20181123-BMK-I573-106-109	1	I03	G:G	0.290089	0.92113	BSNP106	P13
20181123-BMK-I573-106-109	1	K03	G:G	0.228416	0.806176	BSNP106	P14
20181123-BMK-I573-106-109	1	M03	G:G	0.267741	0.906107	BSNP106	P15
20181123-BMK-I573-106-109	1	O03	G:G	0.237418	0.84176	BSNP106	P16
20181123-BMK-I573-106-109	1	A05	?	0.97	0.671799	BSNP106	P17
20181123-BMK-I573-106-109	1	C05	G:G	0.237057	0.920049	BSNP106	P19
20181123-BMK-I573-106-109	1	E05	G:G	0.22038	0.840968	BSNP106	P20
20181123-BMK-I573-106-109	1	G05	G:G	0.24304	0.892108	BSNP106	P21
20181123-BMK-I573-106-109	1	I05	G:G	0.252147	0.894869	BSNP106	19
20181123-BMK-I573-106-109	1	K05	G:G	0.239569	0.896501	BSNP106	P23
20181123-BMK-I573-106-109	1	M05	G:G	0.251678	0.906747	BSNP106	P24
20181123-BMK-I573-106-109	1	O05	G:G	0.262025	0.930955	BSNP106	P25
20181123-BMK-I573-106-109	1	A07	G:G	0.249209	0.918252	BSNP106	P26
20181123-BMK-I573-106-109	1	C07	G:G	0.232025	0.881964	BSNP106	P27
20181123-BMK-I573-106-109	1	E07	G:G	0.232526	0.883344	BSNP106	P28
20181123-BMK-I573-106-109	1	G07	G:G	0.221468	0.786417	BSNP106	P29
20181123-BMK-I573-106-109	1	I07	G:G	0.319722	0.893255	BSNP106	20
20181123-BMK-I573-106-109	1	K07	G:G	0.239066	0.881215	BSNP106	30
20181123-BMK-I573-106-109	1	M07	G:G	0.238977	0.890528	BSNP106	P32
20181123-BMK-I573-106-109	1	O07	G:G	0.259468	0.906263	BSNP106	P33
20181123-BMK-I573-106-109	1	A09	G:G	0.240745	0.936311	BSNP106	P34
20181123-BMK-I573-106-109	1	C09	G:G	0.261542	0.894179	BSNP106	P35
20181123-BMK-I573-106-109	1	E09	G:G	0.225808	0.877896	BSNP106	P36
20181123-BMK-I573-106-109	1	G09	G:G	0.276275	0.815931	BSNP106	P37
20181123-BMK-I573-106-109	1	I09	G:G	0.252921	0.890908	BSNP106	P38
20181123-BMK-I573-106-109	1	K09	G:G	0.249849	0.870586	BSNP106	P39
20181123-BMK-I573-106-109	1	M09	G:G	0.276523	0.926767	BSNP106	P40
20181123-BMK-I573-106-109	1	O09	G:G	0.251517	0.946599	BSNP106	P41
20181123-BMK-I573-106-109	1	A11	?	0.03	0.03	BSNP106	32
20181123-BMK-I573-106-109	1	C11	G:G	0.21033	0.783435	BSNP106	33
20181123-BMK-I573-106-109	1	E11	G:G	0.309407	0.619073	BSNP106	37
20181123-BMK-I573-106-109	1	G11	G:G	0.213506	0.881625	BSNP106	P45
20181123-BMK-I573-106-109	1	I11	G:G	0.241413	0.909021	BSNP106	P46
20181123-BMK-I573-106-109	1	K11	G:G	0.211366	0.885207	BSNP106	P47
20181123-BMK-I573-106-109	1	M11	G:G	0.17312	0.704876	BSNP106	39
20181123-BMK-I573-106-109	1	O11	?	0.576614	0.465488	BSNP106
20181123-BMK-I573-106-109	1	A13	G:G	0.209789	0.894579	BSNP106	P50
20181123-BMK-I573-106-109	1	C13	G:G	0.220326	0.91376	BSNP106	P51
20181123-BMK-I573-106-109	1	E13	G:G	0.264657	0.888995	BSNP106	P52
20181123-BMK-I573-106-109	1	G13	G:G	0.235022	0.831584	BSNP106	45
20181123-BMK-I573-106-109	1	I13	G:G	0.232842	0.868305	BSNP106	P54
20181123-BMK-I573-106-109	1	K13	G:G	0.229034	0.906544	BSNP106	P55
20181123-BMK-I573-106-109	1	M13	G:G	0.212974	0.80626	BSNP106	47
20181123-BMK-I573-106-109	1	O13	G:G	0.219172	0.891004	BSNP106	P57
20181123-BMK-I573-106-109	1	A15	G:G	0.251173	0.958643	BSNP106	P58
20181123-BMK-I573-106-109	1	C15	G:G	0.24873	0.940206	BSNP106	P59
20181123-BMK-I573-106-109	1	E15	G:G	0.212196	0.776784	BSNP106	49
20181123-BMK-I573-106-109	1	G15	G:G	0.324398	0.878193	BSNP106	P61
20181123-BMK-I573-106-109	1	I15	G:G	0.220961	0.902496	BSNP106	P62
20181123-BMK-I573-106-109	1	K15	G:G	0.235373	0.937779	BSNP106	P63
20181123-BMK-I573-106-109	1	M15	G:G	0.274241	0.963014	BSNP106	1
20181123-BMK-I573-106-109	1	O15	G:G	0.249052	0.92536	BSNP106	2
20181123-BMK-I573-106-109	1	A17	G:G	0.276014	0.97	BSNP106	3
20181123-BMK-I573-106-109	1	C17	G:G	0.270596	0.942166	BSNP106	4
20181123-BMK-I573-106-109	1	E17	G:G	0.25661	0.946657	BSNP106	5
20181123-BMK-I573-106-109	1	G17	G:G	0.24833	0.921045	BSNP106	6
20181123-BMK-I573-106-109	1	I17	G:G	0.26163	0.955216	BSNP106	7
20181123-BMK-I573-106-109	1	K17	G:G	0.28258	0.930015	BSNP106	8
20181123-BMK-I573-106-109	1	M17	G:G	0.224395	0.877955	BSNP106	9
20181123-BMK-I573-106-109	1	O17	G:G	0.266126	0.937318	BSNP106	10
20181123-BMK-I573-106-109	1	A19	G:G	0.241462	0.9127	BSNP106	11
20181123-BMK-I573-106-109	1	C19	G:G	0.263213	0.947925	BSNP106	12
20181123-BMK-I573-106-109	1	E19	G:G	0.230931	0.908476	BSNP106	13
20181123-BMK-I573-106-109	1	G19	G:G	0.191752	0.669741	BSNP106	50
20181123-BMK-I573-106-109	1	I19	G:G	0.255326	0.917668	BSNP106	15
20181123-BMK-I573-106-109	1	K19	G:G	0.260304	0.889411	BSNP106	16
20181123-BMK-I573-106-109	1	M19	G:G	0.244441	0.903188	BSNP106	17
20181123-BMK-I573-106-109	1	O19	G:G	0.251973	0.871026	BSNP106	18
20181123-BMK-I573-106-109	1	A21	G:G	0.211077	0.871535	BSNP106	51
20181123-BMK-I573-106-109	1	C21	G:G	0.246346	0.944351	BSNP106	52
20181123-BMK-I573-106-109	1	E21	G:G	0.256791	0.90138	BSNP106	53
20181123-BMK-I573-106-109	1	G21	G:G	0.259685	0.901754	BSNP106	54
20181123-BMK-I573-106-109	1	I21	G:G	0.241087	0.884843	BSNP106	55
20181123-BMK-I573-106-109	1	K21	G:G	0.249073	0.892645	BSNP106	56
20181123-BMK-I573-106-109	1	M21	G:G	0.243561	0.874872	BSNP106	57
20181123-BMK-I573-106-109	1	O21	G:G	0.255998	0.901256	BSNP106	46
20181123-BMK-I573-106-109	1	A23	G:G	0.208	0.914115	BSNP106	59
20181123-BMK-I573-106-109	1	C23	G:G	0.238319	0.924432	BSNP106	48
20181123-BMK-I573-106-109	1	E23	G:G	0.256564	0.898348	BSNP106	61
20181123-BMK-I573-106-109	1	G23	G:G	0.182711	0.813873	BSNP106	62
20181123-BMK-I573-106-109	1	I23	G:G	0.206224	0.870357	BSNP106	63
20181123-BMK-I573-106-109	1	K23	G:G	0.259481	0.890226	BSNP106	64
20181123-BMK-I573-106-109	1	M23	G:G	0.221739	0.828143	BSNP106	65
20181123-BMK-I573-106-109	1	O23	G:G	0.29456	0.917262	BSNP106	66
20181123-BMK-I573-106-109	2	A02	C:T	0.523233	0.629283	BSNP107	P1
20181123-BMK-I573-106-109	2	C02	C:C	0.13138	0.929567	BSNP107	P2
20181123-BMK-I573-106-109	2	E02	C:C	0.132588	0.911572	BSNP107	P3
20181123-BMK-I573-106-109	2	G02	C:C	0.122838	0.903241	BSNP107	P4
20181123-BMK-I573-106-109	2	I02	?	1.475394	0.105043	BSNP107	P5
20181123-BMK-I573-106-109	2	K02	C:T	0.505995	0.567326	BSNP107	P6
20181123-BMK-I573-106-109	2	M02	C:C	0.121381	0.902431	BSNP107	P7
20181123-BMK-I573-106-109	2	O02	C:T	0.450307	0.538182	BSNP107	P8
20181123-BMK-I573-106-109	2	A04	C:C	0.123039	0.90814	BSNP107	P9
20181123-BMK-I573-106-109	2	C04	C:C	0.108393	0.871256	BSNP107	P10
20181123-BMK-I573-106-109	2	E04	C:C	0.112638	0.908921	BSNP107	P11
20181123-BMK-I573-106-109	2	G04	C:C	0.100912	0.83284	BSNP107	P12
20181123-BMK-I573-106-109	2	I04	C:C	0.106336	0.874893	BSNP107	P13
20181123-BMK-I573-106-109	2	K04	C:C	0.091166	0.707431	BSNP107	P14
20181123-BMK-I573-106-109	2	M04	C:T	0.463109	0.525457	BSNP107	P15
20181123-BMK-I573-106-109	2	O04	C:T	0.451617	0.539189	BSNP107	P16
20181123-BMK-I573-106-109	2	A06	C:T	0.520653	0.595657	BSNP107	P17
20181123-BMK-I573-106-109	2	C06	C:T	0.496872	0.580432	BSNP107	P19
20181123-BMK-I573-106-109	2	E06	C:C	0.121065	0.881302	BSNP107	P20
20181123-BMK-I573-106-109	2	G06	C:T	0.470637	0.550868	BSNP107	P21
20181123-BMK-I573-106-109	2	I06	C:C	0.110676	0.817733	BSNP107	19
20181123-BMK-I573-106-109	2	K06	T:T	0.798513	0.03	BSNP107	P23
20181123-BMK-I573-106-109	2	M06	C:T	0.45395	0.559654	BSNP107	P24
20181123-BMK-I573-106-109	2	O06	C:T	0.527951	0.59036	BSNP107	P25
20181123-BMK-I573-106-109	2	A08	T:T	0.733368	0.044012	BSNP107	P26
20181123-BMK-I573-106-109	2	C08	C:T	0.398497	0.498909	BSNP107	P27
20181123-BMK-I573-106-109	2	E08	C:T	0.478036	0.566238	BSNP107	P28
20181123-BMK-I573-106-109	2	G08	C:T	0.291658	0.38061	BSNP107	P29
20181123-BMK-I573-106-109	2	I08	C:T	0.479599	0.532742	BSNP107	20
20181123-BMK-I573-106-109	2	K08	T:T	0.682723	0.052377	BSNP107	30
20181123-BMK-I573-106-109	2	M08	T:T	0.700201	0.047028	BSNP107	P32
20181123-BMK-I573-106-109	2	O08	C:T	0.524396	0.600819	BSNP107	P33
20181123-BMK-I573-106-109	2	A10	T:T	0.848753	0.049158	BSNP107	P34
20181123-BMK-I573-106-109	2	C10	C:T	0.337068	0.471723	BSNP107	P35
20181123-BMK-I573-106-109	2	E10	C:T	0.507644	0.572606	BSNP107	P36
20181123-BMK-I573-106-109	2	G10	?	0.210337	0.047814	BSNP107	P37
20181123-BMK-I573-106-109	2	I10	T:T	0.80945	0.05313	BSNP107	P38
20181123-BMK-I573-106-109	2	K10	T:T	0.635109	0.037397	BSNP107	P39
20181123-BMK-I573-106-109	2	M10	T:T	0.878385	0.051018	BSNP107	P40
20181123-BMK-I573-106-109	2	O10	T:T	0.846132	0.052313	BSNP107	P41
20181123-BMK-I573-106-109	2	A12	?	0.03	0.03494	BSNP107	32
20181123-BMK-I573-106-109	2	C12	?	0.16223	0.364247	BSNP107	33
20181123-BMK-I573-106-109	2	E12	?	0.101981	0.121536	BSNP107	37
20181123-BMK-I573-106-109	2	G12	C:T	0.567581	0.595853	BSNP107	P45
20181123-BMK-I573-106-109	2	I12	C:C	0.142007	0.905728	BSNP107	P46
20181123-BMK-I573-106-109	2	K12	T:T	0.861891	0.059607	BSNP107	P47
20181123-BMK-I573-106-109	2	M12	?	0.212165	0.05738	BSNP107	39
20181123-BMK-I573-106-109	2	O12	?	0.046975	0.077884	BSNP107
20181123-BMK-I573-106-109	2	A14	T:T	0.879209	0.066558	BSNP107	P50
20181123-BMK-I573-106-109	2	C14	T:T	0.879225	0.053184	BSNP107	P51
20181123-BMK-I573-106-109	2	E14	C:C	0.114997	0.921114	BSNP107	P52
20181123-BMK-I573-106-109	2	G14	C:T	0.275577	0.368646	BSNP107	45
20181123-BMK-I573-106-109	2	I14	C:T	0.52919	0.60762	BSNP107	P54
20181123-BMK-I573-106-109	2	K14	T:T	0.867479	0.057126	BSNP107	P55
20181123-BMK-I573-106-109	2	M14	T:T	0.529788	0.049978	BSNP107	47
20181123-BMK-I573-106-109	2	O14	C:T	0.498337	0.57958	BSNP107	P57
20181123-BMK-I573-106-109	2	A16	C:T	0.564033	0.628347	BSNP107	P58
20181123-BMK-I573-106-109	2	C16	C:T	0.557267	0.636892	BSNP107	P59
20181123-BMK-I573-106-109	2	E16	?	0.072826	0.57307	BSNP107	49
20181123-BMK-I573-106-109	2	G16	C:T	0.354386	0.469419	BSNP107	P61
20181123-BMK-I573-106-109	2	I16	C:C	0.117022	0.918118	BSNP107	P62
20181123-BMK-I573-106-109	2	K16	C:C	0.108079	0.904112	BSNP107	P63
20181123-BMK-I573-106-109	2	M16	C:T	0.498938	0.592773	BSNP107	1
20181123-BMK-I573-106-109	2	O16	C:C	0.115322	0.915441	BSNP107	2
20181123-BMK-I573-106-109	2	A18	C:T	0.565034	0.619543	BSNP107	3
20181123-BMK-I573-106-109	2	C18	C:T	0.554141	0.617857	BSNP107	4
20181123-BMK-I573-106-109	2	E18	C:T	0.581102	0.633876	BSNP107	5
20181123-BMK-I573-106-109	2	G18	C:C	0.131986	0.97	BSNP107	6
20181123-BMK-I573-106-109	2	I18	C:T	0.492237	0.565133	BSNP107	7
20181123-BMK-I573-106-109	2	K18	C:C	0.119845	0.897971	BSNP107	8
20181123-BMK-I573-106-109	2	M18	T:T	0.796119	0.052705	BSNP107	9
20181123-BMK-I573-106-109	2	O18	C:C	0.09113	0.811399	BSNP107	10
20181123-BMK-I573-106-109	2	A20	?	0.053639	0.164871	BSNP107	11
20181123-BMK-I573-106-109	2	C20	C:C	0.128438	0.95248	BSNP107	12
20181123-BMK-I573-106-109	2	E20	C:T	0.49337	0.590509	BSNP107	13
20181123-BMK-I573-106-109	2	G20	?	0.068625	0.414774	BSNP107	50
20181123-BMK-I573-106-109	2	I20	C:T	0.438486	0.522126	BSNP107	15
20181123-BMK-I573-106-109	2	K20	C:T	0.548743	0.587337	BSNP107	16
20181123-BMK-I573-106-109	2	M20	C:T	0.494303	0.567543	BSNP107	17
20181123-BMK-I573-106-109	2	O20	C:T	0.473219	0.566953	BSNP107	18
20181123-BMK-I573-106-109	2	A22	C:T	0.375244	0.494318	BSNP107	51
20181123-BMK-I573-106-109	2	C22	C:C	0.108927	0.893766	BSNP107	52
20181123-BMK-I573-106-109	2	E22	C:C	0.099172	0.88237	BSNP107	53
20181123-BMK-I573-106-109	2	G22	C:T	0.519052	0.590264	BSNP107	54
20181123-BMK-I573-106-109	2	I22	C:C	0.103934	0.895307	BSNP107	55
20181123-BMK-I573-106-109	2	K22	C:T	0.467987	0.548381	BSNP107	56
20181123-BMK-I573-106-109	2	M22	C:T	0.428424	0.520555	BSNP107	57
20181123-BMK-I573-106-109	2	O22	C:C	0.123955	0.892631	BSNP107	46
20181123-BMK-I573-106-109	2	A24	?	0.492474	0.845661	BSNP107	59
20181123-BMK-I573-106-109	2	C24	C:T	0.531496	0.59427	BSNP107	48
20181123-BMK-I573-106-109	2	E24	C:C	0.120404	0.89839	BSNP107	61
20181123-BMK-I573-106-109	2	G24	C:C	0.133803	0.816337	BSNP107	62
20181123-BMK-I573-106-109	2	I24	C:C	0.106038	0.884755	BSNP107	63
20181123-BMK-I573-106-109	2	K24	C:C	0.099836	0.89899	BSNP107	64
20181123-BMK-I573-106-109	2	M24	C:T	0.366936	0.436492	BSNP107	65
20181123-BMK-I573-106-109	2	O24	C:C	0.108952	0.888135	BSNP107	66
20181123-BMK-I573-106-109	3	B01	?	0.156726	0.8469	BSNP108	P1
20181123-BMK-I573-106-109	3	D01	?	0.088154	0.525299	BSNP108	P2
20181123-BMK-I573-106-109	3	F01	?	0.124844	0.467558	BSNP108	P3
20181123-BMK-I573-106-109	3	H01	?	0.97	0.126128	BSNP108	P4
20181123-BMK-I573-106-109	3	J01	?	0.15556	0.517667	BSNP108	P5
20181123-BMK-I573-106-109	3	L01	?	0.121777	0.57716	BSNP108	P6
20181123-BMK-I573-106-109	3	N01	?	0.122052	0.421205	BSNP108	P7
20181123-BMK-I573-106-109	3	P01	?	0.102924	0.567579	BSNP108	P8
20181123-BMK-I573-106-109	3	B03	?	0.090891	0.76152	BSNP108	P9
20181123-BMK-I573-106-109	3	D03	?	0.057093	0.340196	BSNP108	P10
20181123-BMK-I573-106-109	3	F03	?	0.063055	0.317311	BSNP108	P11
20181123-BMK-I573-106-109	3	H03	?	0.077868	0.405953	BSNP108	P12
20181123-BMK-I573-106-109	3	J03	?	0.081636	0.524501	BSNP108	P13
20181123-BMK-I573-106-109	3	L03	?	0.056539	0.130121	BSNP108	P14
20181123-BMK-I573-106-109	3	N03	?	0.14137	0.237434	BSNP108	P15
20181123-BMK-I573-106-109	3	P03	?	0.084193	0.558073	BSNP108	P16
20181123-BMK-I573-106-109	3	B05	?	0.14038	0.627384	BSNP108	P17
20181123-BMK-I573-106-109	3	D05	?	0.081602	0.586712	BSNP108	P19
20181123-BMK-I573-106-109	3	F05	?	0.063529	0.464906	BSNP108	P20
20181123-BMK-I573-106-109	3	H05	?	0.106109	0.668065	BSNP108	P21
20181123-BMK-I573-106-109	3	J05	?	0.0843	0.331033	BSNP108	19
20181123-BMK-I573-106-109	3	L05	?	0.087255	0.209902	BSNP108	P23
20181123-BMK-I573-106-109	3	N05	?	0.085345	0.377767	BSNP108	P24
20181123-BMK-I573-106-109	3	P05	?	0.118897	0.424277	BSNP108	P25
20181123-BMK-I573-106-109	3	B07	?	0.06333	0.298566	BSNP108	P26
20181123-BMK-I573-106-109	3	D07	?	0.053871	0.181101	BSNP108	P27
20181123-BMK-I573-106-109	3	F07	?	0.072805	0.253833	BSNP108	P28
20181123-BMK-I573-106-109	3	H07	?	0.055483	0.16092	BSNP108	P29
20181123-BMK-I573-106-109	3	J07	?	0.079984	0.327809	BSNP108	20
20181123-BMK-I573-106-109	3	L07	?	0.085991	0.303355	BSNP108	30
20181123-BMK-I573-106-109	3	N07	?	0.075653	0.128816	BSNP108	P32
20181123-BMK-I573-106-109	3	P07	?	0.078526	0.556061	BSNP108	P33
20181123-BMK-I573-106-109	3	B09	?	0.062018	0.310553	BSNP108	P34
20181123-BMK-I573-106-109	3	D09	?	0.079828	0.199529	BSNP108	P35
20181123-BMK-I573-106-109	3	F09	?	0.08276	0.379204	BSNP108	P36
20181123-BMK-I573-106-109	3	H09	?	0.084769	0.082214	BSNP108	P37
20181123-BMK-I573-106-109	3	J09	?	0.091349	0.281951	BSNP108	P38
20181123-BMK-I573-106-109	3	L09	?	0.0878	0.195005	BSNP108	P39
20181123-BMK-I573-106-109	3	N09	?	0.088952	0.545334	BSNP108	P40
20181123-BMK-I573-106-109	3	P09	?	0.079083	0.509995	BSNP108	P41
20181123-BMK-I573-106-109	3	B11	?	0.03	0.03	BSNP108	32
20181123-BMK-I573-106-109	3	D11	?	0.049811	0.101988	BSNP108	33
20181123-BMK-I573-106-109	3	F11	?	0.060104	0.066617	BSNP108	37
20181123-BMK-I573-106-109	3	H11	?	0.088416	0.589891	BSNP108	P45
20181123-BMK-I573-106-109	3	J11	?	0.083162	0.508265	BSNP108	P46
20181123-BMK-I573-106-109	3	L11	?	0.078813	0.597875	BSNP108	P47
20181123-BMK-I573-106-109	3	N11	?	0.076193	0.07859	BSNP108	39
20181123-BMK-I573-106-109	3	P11	?	0.07988	0.083152	BSNP108
20181123-BMK-I573-106-109	3	B13	?	0.086238	0.637957	BSNP108	P50
20181123-BMK-I573-106-109	3	D13	?	0.086302	0.520749	BSNP108	P51
20181123-BMK-I573-106-109	3	F13	?	0.066093	0.576304	BSNP108	P52
20181123-BMK-I573-106-109	3	H13	?	0.060428	0.153432	BSNP108	45
20181123-BMK-I573-106-109	3	J13	?	0.117173	0.633921	BSNP108	P54
20181123-BMK-I573-106-109	3	L13	?	0.082163	0.580472	BSNP108	P55
20181123-BMK-I573-106-109	3	N13	?	0.056958	0.102355	BSNP108	47
20181123-BMK-I573-106-109	3	P13	?	0.098747	0.860459	BSNP108	P57
20181123-BMK-I573-106-109	3	B15	?	0.076365	0.512166	BSNP108	P58
20181123-BMK-I573-106-109	3	D15	?	0.085702	0.97	BSNP108	P59
20181123-BMK-I573-106-109	3	F15	?	0.054331	0.16633	BSNP108	49
20181123-BMK-I573-106-109	3	H15	?	0.188107	0.189925	BSNP108	P61
20181123-BMK-I573-106-109	3	J15	?	0.090276	0.43579	BSNP108	P62
20181123-BMK-I573-106-109	3	L15	?	0.081718	0.540897	BSNP108	P63
20181123-BMK-I573-106-109	3	N15	?	0.098643	0.563811	BSNP108	1
20181123-BMK-I573-106-109	3	P15	?	0.085483	0.473056	BSNP108	2
20181123-BMK-I573-106-109	3	B17	?	0.095059	0.751876	BSNP108	3
20181123-BMK-I573-106-109	3	D17	?	0.082253	0.573975	BSNP108	4
20181123-BMK-I573-106-109	3	F17	?	0.096546	0.61686	BSNP108	5
20181123-BMK-I573-106-109	3	H17	?	0.119178	0.581186	BSNP108	6
20181123-BMK-I573-106-109	3	J17	?	0.088385	0.313752	BSNP108	7
20181123-BMK-I573-106-109	3	L17	?	0.115166	0.375001	BSNP108	8
20181123-BMK-I573-106-109	3	N17	?	0.094784	0.332497	BSNP108	9
20181123-BMK-I573-106-109	3	P17	?	0.098115	0.492782	BSNP108	10
20181123-BMK-I573-106-109	3	B19	?	0.070695	0.497231	BSNP108	11
20181123-BMK-I573-106-109	3	D19	?	0.104357	0.709471	BSNP108	12
20181123-BMK-I573-106-109	3	F19	?	0.075225	0.281055	BSNP108	13
20181123-BMK-I573-106-109	3	H19	?	0.087992	0.062825	BSNP108	50
20181123-BMK-I573-106-109	3	J19	?	0.093107	0.42782	BSNP108	15
20181123-BMK-I573-106-109	3	L19	?	0.109031	0.574844	BSNP108	16
20181123-BMK-I573-106-109	3	N19	?	0.06948	0.295184	BSNP108	17
20181123-BMK-I573-106-109	3	P19	?	0.090595	0.377091	BSNP108	18
20181123-BMK-I573-106-109	3	B21	?	0.087467	0.347204	BSNP108	51
20181123-BMK-I573-106-109	3	D21	?	0.076129	0.279336	BSNP108	52
20181123-BMK-I573-106-109	3	F21	?	0.071564	0.30617	BSNP108	53
20181123-BMK-I573-106-109	3	H21	?	0.07064	0.450382	BSNP108	54
20181123-BMK-I573-106-109	3	J21	?	0.100419	0.403004	BSNP108	55
20181123-BMK-I573-106-109	3	L21	?	0.079605	0.301973	BSNP108	56
20181123-BMK-I573-106-109	3	N21	?	0.077951	0.299621	BSNP108	57
20181123-BMK-I573-106-109	3	P21	?	0.084118	0.43845	BSNP108	46
20181123-BMK-I573-106-109	3	B23	?	0.073061	0.377315	BSNP108	59
20181123-BMK-I573-106-109	3	D23	?	0.079163	0.407609	BSNP108	48
20181123-BMK-I573-106-109	3	F23	?	0.080815	0.437133	BSNP108	61
20181123-BMK-I573-106-109	3	H23	?	0.064033	0.143193	BSNP108	62
20181123-BMK-I573-106-109	3	J23	?	0.073466	0.257887	BSNP108	63
20181123-BMK-I573-106-109	3	L23	?	0.102333	0.361764	BSNP108	64
20181123-BMK-I573-106-109	3	N23	?	0.068339	0.118122	BSNP108	65
20181123-BMK-I573-106-109	3	P23	?	0.109168	0.347692	BSNP108	66
20181123-BMK-I573-106-109	4	B02	C:C	0.11567	0.871527	BSNP109	P1
20181123-BMK-I573-106-109	4	D02	C:C	0.163798	0.926243	BSNP109	P2
20181123-BMK-I573-106-109	4	F02	C:C	0.136073	0.910417	BSNP109	P3
20181123-BMK-I573-106-109	4	H02	C:C	0.140629	0.929185	BSNP109	P4
20181123-BMK-I573-106-109	4	J02	C:C	0.132661	0.870501	BSNP109	P5
20181123-BMK-I573-106-109	4	L02	C:C	0.146466	0.924035	BSNP109	P6
20181123-BMK-I573-106-109	4	N02	C:C	0.154407	0.888159	BSNP109	P7
20181123-BMK-I573-106-109	4	P02	C:C	0.134817	0.912438	BSNP109	P8
20181123-BMK-I573-106-109	4	B04	C:C	0.159379	0.926861	BSNP109	P9
20181123-BMK-I573-106-109	4	D04	C:C	0.133181	0.891779	BSNP109	P10
20181123-BMK-I573-106-109	4	F04	C:C	0.134186	0.912517	BSNP109	P11
20181123-BMK-I573-106-109	4	H04	C:C	0.117312	0.883955	BSNP109	P12
20181123-BMK-I573-106-109	4	J04	C:C	0.127507	0.891139	BSNP109	P13
20181123-BMK-I573-106-109	4	L04	C:C	0.11852	0.754242	BSNP109	P14
20181123-BMK-I573-106-109	4	N04	C:C	0.133335	0.904904	BSNP109	P15
20181123-BMK-I573-106-109	4	P04	C:C	0.129346	0.885099	BSNP109	P16
20181123-BMK-I573-106-109	4	B06	C:C	0.137836	0.944995	BSNP109	P17
20181123-BMK-I573-106-109	4	D06	C:C	0.135817	0.957952	BSNP109	P19
20181123-BMK-I573-106-109	4	F06	C:C	0.13156	0.854277	BSNP109	P20
20181123-BMK-I573-106-109	4	H06	C:C	0.124046	0.87473	BSNP109	P21
20181123-BMK-I573-106-109	4	J06	C:C	0.126644	0.876394	BSNP109	19
20181123-BMK-I573-106-109	4	L06	C:C	0.13211	0.879924	BSNP109	P23
20181123-BMK-I573-106-109	4	N06	C:C	0.129283	0.883587	BSNP109	P24
20181123-BMK-I573-106-109	4	P06	C:C	0.133495	0.915232	BSNP109	P25
20181123-BMK-I573-106-109	4	B08	C:C	0.111802	0.809684	BSNP109	P26
20181123-BMK-I573-106-109	4	D08	C:C	0.117255	0.855668	BSNP109	P27
20181123-BMK-I573-106-109	4	F08	C:C	0.134696	0.91889	BSNP109	P28
20181123-BMK-I573-106-109	4	H08	C:C	0.101947	0.752776	BSNP109	P29
20181123-BMK-I573-106-109	4	J08	C:C	0.128748	0.912898	BSNP109	20
20181123-BMK-I573-106-109	4	L08	C:C	0.134666	0.893718	BSNP109	30
20181123-BMK-I573-106-109	4	N08	C:C	0.113788	0.839586	BSNP109	P32
20181123-BMK-I573-106-109	4	P08	C:C	0.142785	0.937322	BSNP109	P33
20181123-BMK-I573-106-109	4	B10	C:C	0.137008	0.941985	BSNP109	P34
20181123-BMK-I573-106-109	4	D10	C:C	0.11536	0.831007	BSNP109	P35
20181123-BMK-I573-106-109	4	F10	C:C	0.142283	0.916027	BSNP109	P36
20181123-BMK-I573-106-109	4	H10	?	0.081492	0.407	BSNP109	P37
20181123-BMK-I573-106-109	4	J10	C:C	0.127749	0.900775	BSNP109	P38
20181123-BMK-I573-106-109	4	L10	C:C	0.125365	0.826636	BSNP109	P39
20181123-BMK-I573-106-109	4	N10	C:C	0.136533	0.934197	BSNP109	P40
20181123-BMK-I573-106-109	4	P10	C:C	0.143194	0.954157	BSNP109	P41
20181123-BMK-I573-106-109	4	B12	?	0.03	0.03	BSNP109	32
20181123-BMK-I573-106-109	4	D12	C:C	0.104016	0.760894	BSNP109	33
20181123-BMK-I573-106-109	4	F12	?	0.087463	0.28475	BSNP109	37
20181123-BMK-I573-106-109	4	H12	C:C	0.144263	0.947174	BSNP109	P45
20181123-BMK-I573-106-109	4	J12	C:C	0.139426	0.891528	BSNP109	P46
20181123-BMK-I573-106-109	4	L12	C:C	0.138342	0.948438	BSNP109	P47
20181123-BMK-I573-106-109	4	N12	?	0.07799	0.482892	BSNP109	39
20181123-BMK-I573-106-109	4	P12	?	0.049655	0.034896	BSNP109
20181123-BMK-I573-106-109	4	B14	C:C	0.135227	0.941919	BSNP109	P50
20181123-BMK-I573-106-109	4	D14	C:C	0.132478	0.924313	BSNP109	P51
20181123-BMK-I573-106-109	4	F14	C:C	0.143364	0.909371	BSNP109	P52
20181123-BMK-I573-106-109	4	H14	C:C	0.122065	0.817832	BSNP109	45
20181123-BMK-I573-106-109	4	J14	C:C	0.126818	0.842727	BSNP109	P54
20181123-BMK-I573-106-109	4	L14	C:C	0.14033	0.924324	BSNP109	P55
20181123-BMK-I573-106-109	4	N14	C:C	0.106168	0.812175	BSNP109	47
20181123-BMK-I573-106-109	4	P14	C:C	0.128102	0.899221	BSNP109	P57
20181123-BMK-I573-106-109	4	B16	C:C	0.136886	0.943882	BSNP109	P58
20181123-BMK-I573-106-109	4	D16	C:C	0.132862	0.93785	BSNP109	P59
20181123-BMK-I573-106-109	4	F16	?	0.052954	0.277773	BSNP109	49
20181123-BMK-I573-106-109	4	H16	C:C	0.143846	0.90659	BSNP109	P61
20181123-BMK-I573-106-109	4	J16	C:C	0.142155	0.946656	BSNP109	P62
20181123-BMK-I573-106-109	4	L16	C:C	0.139341	0.930196	BSNP109	P63
20181123-BMK-I573-106-109	4	N16	C:C	0.139113	0.932234	BSNP109	1
20181123-BMK-I573-106-109	4	P16	C:C	0.149112	0.948549	BSNP109	2
20181123-BMK-I573-106-109	4	B18	C:C	0.130076	0.884742	BSNP109	3
20181123-BMK-I573-106-109	4	D18	C:C	0.143269	0.956639	BSNP109	4
20181123-BMK-I573-106-109	4	F18	C:C	0.19473	0.97	BSNP109	5
20181123-BMK-I573-106-109	4	H18	C:C	0.16336	0.940886	BSNP109	6
20181123-BMK-I573-106-109	4	J18	C:C	0.146902	0.919628	BSNP109	7
20181123-BMK-I573-106-109	4	L18	C:C	0.135158	0.910393	BSNP109	8
20181123-BMK-I573-106-109	4	N18	C:C	0.14542	0.926906	BSNP109	9
20181123-BMK-I573-106-109	4	P18	C:C	0.154735	0.925892	BSNP109	10
20181123-BMK-I573-106-109	4	B20	C:C	0.137577	0.940425	BSNP109	11
20181123-BMK-I573-106-109	4	D20	C:C	0.14951	0.954819	BSNP109	12
20181123-BMK-I573-106-109	4	F20	C:C	0.129031	0.885996	BSNP109	13
20181123-BMK-I573-106-109	4	H20	?	0.077772	0.515979	BSNP109	50
20181123-BMK-I573-106-109	4	J20	C:C	0.139394	0.893544	BSNP109	15
20181123-BMK-I573-106-109	4	L20	C:C	0.145826	0.951034	BSNP109	16
20181123-BMK-I573-106-109	4	N20	C:C	0.129968	0.902667	BSNP109	17
20181123-BMK-I573-106-109	4	P20	C:C	0.107211	0.75738	BSNP109	18
20181123-BMK-I573-106-109	4	B22	C:C	0.129471	0.919456	BSNP109	51
20181123-BMK-I573-106-109	4	D22	C:C	0.138612	0.900323	BSNP109	52
20181123-BMK-I573-106-109	4	F22	C:C	0.130497	0.894597	BSNP109	53
20181123-BMK-I573-106-109	4	H22	C:C	0.146531	0.901759	BSNP109	54
20181123-BMK-I573-106-109	4	J22	C:C	0.133556	0.889363	BSNP109	55
20181123-BMK-I573-106-109	4	L22	C:C	0.135413	0.93416	BSNP109	56
20181123-BMK-I573-106-109	4	N22	C:C	0.135936	0.894791	BSNP109	57
20181123-BMK-I573-106-109	4	P22	C:C	0.140942	0.912121	BSNP109	46
20181123-BMK-I573-106-109	4	B24	C:C	0.121619	0.907371	BSNP109	59
20181123-BMK-I573-106-109	4	D24	C:C	0.141859	0.913488	BSNP109	48
20181123-BMK-I573-106-109	4	F24	C:C	0.149291	0.921012	BSNP109	61
20181123-BMK-I573-106-109	4	H24	C:C	0.140719	0.894708	BSNP109	62
20181123-BMK-I573-106-109	4	J24	C:C	0.134732	0.889563	BSNP109	63
20181123-BMK-I573-106-109	4	L24	C:C	0.14954	0.925482	BSNP109	64
20181123-BMK-I573-106-109	4	N24	C:C	0.115889	0.83231	BSNP109	65
20181123-BMK-I573-106-109	4	P24	C:C	0.151519	0.90941	BSNP109	66
20181123-BMK-I573-110-113	1	A01	A:A	0.903226	0.149277	BSNP110	P1
20181123-BMK-I573-110-113	1	C01	A:A	0.885688	0.100218	BSNP110	P2
20181123-BMK-I573-110-113	1	E01	A:A	0.896973	0.081015	BSNP110	P3
20181123-BMK-I573-110-113	1	G01	A:A	0.869567	0.070186	BSNP110	P4
20181123-BMK-I573-110-113	1	I01	A:A	0.888896	0.075479	BSNP110	P5
20181123-BMK-I573-110-113	1	K01	A:A	0.921896	0.075489	BSNP110	P6
20181123-BMK-I573-110-113	1	M01	A:A	0.924553	0.09482	BSNP110	P7
20181123-BMK-I573-110-113	1	O01	A:A	0.881412	0.15488	BSNP110	P8
20181123-BMK-I573-110-113	1	A03	A:A	0.89185	0.113942	BSNP110	P9
20181123-BMK-I573-110-113	1	C03	A:A	0.85681	0.092446	BSNP110	P10
20181123-BMK-I573-110-113	1	E03	A:A	0.867768	0.071315	BSNP110	P11
20181123-BMK-I573-110-113	1	G03	A:A	0.847661	0.077476	BSNP110	P12
20181123-BMK-I573-110-113	1	I03	A:A	0.876192	0.083096	BSNP110	P13
20181123-BMK-I573-110-113	1	K03	A:A	0.752755	0.068059	BSNP110	P14
20181123-BMK-I573-110-113	1	M03	A:A	0.882997	0.074808	BSNP110	P15
20181123-BMK-I573-110-113	1	O03	A:A	0.851342	0.072092	BSNP110	P16
20181123-BMK-I573-110-113	1	A05	?	0.242577	0.97	BSNP110	P17
20181123-BMK-I573-110-113	1	C05	A:A	0.842152	0.096428	BSNP110	P19
20181123-BMK-I573-110-113	1	E05	A:A	0.915501	0.076676	BSNP110	P20
20181123-BMK-I573-110-113	1	G05	A:A	0.86517	0.064722	BSNP110	P21
20181123-BMK-I573-110-113	1	I05	A:A	0.837292	0.058532	BSNP110	19
20181123-BMK-I573-110-113	1	K05	A:A	0.911046	0.051648	BSNP110	P23
20181123-BMK-I573-110-113	1	M05	A:A	0.864216	0.059753	BSNP110	P24
20181123-BMK-I573-110-113	1	O05	A:A	0.867769	0.066684	BSNP110	P25
20181123-BMK-I573-110-113	1	A07	A:A	0.835759	0.095032	BSNP110	P26
20181123-BMK-I573-110-113	1	C07	A:A	0.829387	0.06313	BSNP110	P27
20181123-BMK-I573-110-113	1	E07	A:A	0.880976	0.07912	BSNP110	P28
20181123-BMK-I573-110-113	1	G07	A:A	0.727888	0.051889	BSNP110	P29
20181123-BMK-I573-110-113	1	I07	A:A	0.868907	0.065197	BSNP110	20
20181123-BMK-I573-110-113	1	K07	A:A	0.791356	0.060345	BSNP110	30
20181123-BMK-I573-110-113	1	M07	A:A	0.808492	0.071574	BSNP110	P32
20181123-BMK-I573-110-113	1	O07	A:A	0.89357	0.074231	BSNP110	P33
20181123-BMK-I573-110-113	1	A09	A:A	0.873749	0.135072	BSNP110	P34
20181123-BMK-I573-110-113	1	C09	A:A	0.797907	0.068411	BSNP110	P35
20181123-BMK-I573-110-113	1	E09	A:A	0.884699	0.087323	BSNP110	P36
20181123-BMK-I573-110-113	1	G09	?	0.55632	0.056187	BSNP110	P37
20181123-BMK-I573-110-113	1	I09	A:A	0.879097	0.084844	BSNP110	P38
20181123-BMK-I573-110-113	1	K09	A:A	0.780849	0.073019	BSNP110	P39
20181123-BMK-I573-110-113	1	M09	A:A	0.889476	0.075722	BSNP110	P40
20181123-BMK-I573-110-113	1	O09	A:A	0.911896	0.104908	BSNP110	P41
20181123-BMK-I573-110-113	1	A11	?	0.034927	0.03	BSNP110	32
20181123-BMK-I573-110-113	1	C11	?	0.586595	0.092626	BSNP110	33
20181123-BMK-I573-110-113	1	E11	?	0.29082	0.082259	BSNP110	37
20181123-BMK-I573-110-113	1	G11	A:A	0.860858	0.082204	BSNP110	P45
20181123-BMK-I573-110-113	1	I11	A:A	0.897955	0.070244	BSNP110	P46
20181123-BMK-I573-110-113	1	K11	A:A	0.900477	0.094282	BSNP110	P47
20181123-BMK-I573-110-113	1	M11	?	0.334835	0.095647	BSNP110	39
20181123-BMK-I573-110-113	1	O11	?	0.03	0.412576	BSNP110
20181123-BMK-I573-110-113	1	A13	A:A	0.843819	0.142966	BSNP110	P50
20181123-BMK-I573-110-113	1	C13	A:A	0.926974	0.110603	BSNP110	P51
20181123-BMK-I573-110-113	1	E13	A:A	0.911665	0.089382	BSNP110	P52
20181123-BMK-I573-110-113	1	G13	A:A	0.664233	0.05935	BSNP110	45
20181123-BMK-I573-110-113	1	I13	A:A	0.898461	0.05814	BSNP110	P54
20181123-BMK-I573-110-113	1	K13	A:A	0.896306	0.090861	BSNP110	P55
20181123-BMK-I573-110-113	1	M13	A:A	0.692886	0.060408	BSNP110	47
20181123-BMK-I573-110-113	1	O13	A:A	0.855105	0.078968	BSNP110	P57
20181123-BMK-I573-110-113	1	A15	A:A	0.846393	0.125345	BSNP110	P58
20181123-BMK-I573-110-113	1	C15	A:A	0.906164	0.094234	BSNP110	P59
20181123-BMK-I573-110-113	1	E15	?	0.523859	0.05697	BSNP110	49
20181123-BMK-I573-110-113	1	G15	A:A	0.873611	0.077895	BSNP110	P61
20181123-BMK-I573-110-113	1	I15	A:A	0.869302	0.073837	BSNP110	P62
20181123-BMK-I573-110-113	1	K15	A:A	0.85945	0.12506	BSNP110	P63
20181123-BMK-I573-110-113	1	M15	A:A	0.892385	0.090382	BSNP110	1
20181123-BMK-I573-110-113	1	O15	A:A	0.880844	0.082825	BSNP110	2
20181123-BMK-I573-110-113	1	A17	A:A	0.878023	0.084019	BSNP110	3
20181123-BMK-I573-110-113	1	C17	A:A	0.900057	0.082194	BSNP110	4
20181123-BMK-I573-110-113	1	E17	A:A	0.938533	0.085747	BSNP110	5
20181123-BMK-I573-110-113	1	G17	A:A	0.904724	0.094315	BSNP110	6
20181123-BMK-I573-110-113	1	I17	A:A	0.883293	0.051204	BSNP110	7
20181123-BMK-I573-110-113	1	K17	A:A	0.867267	0.060592	BSNP110	8
20181123-BMK-I573-110-113	1	M17	A:A	0.844638	0.081488	BSNP110	9
20181123-BMK-I573-110-113	1	O17	A:A	0.896778	0.094751	BSNP110	10
20181123-BMK-I573-110-113	1	A19	A:A	0.802045	0.113458	BSNP110	11
20181123-BMK-I573-110-113	1	C19	A:A	0.948853	0.064705	BSNP110	12
20181123-BMK-I573-110-113	1	E19	A:A	0.91139	0.0747	BSNP110	13
20181123-BMK-I573-110-113	1	G19	?	0.412029	0.06758	BSNP110	50
20181123-BMK-I573-110-113	1	I19	A:A	0.97	0.077621	BSNP110	15
20181123-BMK-I573-110-113	1	K19	A:A	0.923777	0.097212	BSNP110	16
20181123-BMK-I573-110-113	1	M19	A:A	0.874486	0.072543	BSNP110	17
20181123-BMK-I573-110-113	1	O19	A:A	0.863661	0.080505	BSNP110	18
20181123-BMK-I573-110-113	1	A21	A:A	0.819742	0.086385	BSNP110	51
20181123-BMK-I573-110-113	1	C21	A:A	0.90004	0.069012	BSNP110	52
20181123-BMK-I573-110-113	1	E21	A:A	0.863162	0.082309	BSNP110	53
20181123-BMK-I573-110-113	1	G21	A:A	0.877601	0.062705	BSNP110	54
20181123-BMK-I573-110-113	1	I21	A:A	0.908002	0.075783	BSNP110	55
20181123-BMK-I573-110-113	1	K21	A:A	0.89098	0.050017	BSNP110	56
20181123-BMK-I573-110-113	1	M21	A:A	0.869604	0.083678	BSNP110	57
20181123-BMK-I573-110-113	1	O21	A:A	0.922244	0.077537	BSNP110	46
20181123-BMK-I573-110-113	1	A23	A:A	0.864103	0.129934	BSNP110	59
20181123-BMK-I573-110-113	1	C23	A:A	0.872436	0.089828	BSNP110	48
20181123-BMK-I573-110-113	1	E23	A:A	0.940846	0.077811	BSNP110	61
20181123-BMK-I573-110-113	1	G23	A:A	0.830957	0.067387	BSNP110	62
20181123-BMK-I573-110-113	1	I23	A:A	0.89385	0.09846	BSNP110	63
20181123-BMK-I573-110-113	1	K23	A:A	0.899699	0.070188	BSNP110	64
20181123-BMK-I573-110-113	1	M23	A:A	0.799962	0.077974	BSNP110	65
20181123-BMK-I573-110-113	1	O23	A:A	0.88572	0.088302	BSNP110	66
20181123-BMK-I573-110-113	2	A02	G:G	0.438326	0.953813	BSNP111	P1
20181123-BMK-I573-110-113	2	C02	G:G	0.384018	0.920667	BSNP111	P2
20181123-BMK-I573-110-113	2	E02	G:G	0.389288	0.886493	BSNP111	P3
20181123-BMK-I573-110-113	2	G02	G:G	0.368877	0.873947	BSNP111	P4
20181123-BMK-I573-110-113	2	I02	G:G	0.44195	0.84902	BSNP111	P5
20181123-BMK-I573-110-113	2	K02	G:G	0.411379	0.902226	BSNP111	P6
20181123-BMK-I573-110-113	2	M02	G:G	0.405667	0.897043	BSNP111	P7
20181123-BMK-I573-110-113	2	O02	G:G	0.455791	0.919163	BSNP111	P8
20181123-BMK-I573-110-113	2	A04	G:G	0.40598	0.918431	BSNP111	P9
20181123-BMK-I573-110-113	2	C04	G:G	0.354589	0.886781	BSNP111	P10
20181123-BMK-I573-110-113	2	E04	G:G	0.354751	0.889595	BSNP111	P11
20181123-BMK-I573-110-113	2	G04	G:G	0.358029	0.861799	BSNP111	P12
20181123-BMK-I573-110-113	2	I04	G:G	0.416576	0.893088	BSNP111	P13
20181123-BMK-I573-110-113	2	K04	G:G	0.301636	0.717641	BSNP111	P14
20181123-BMK-I573-110-113	2	M04	G:G	0.484214	0.933327	BSNP111	P15
20181123-BMK-I573-110-113	2	O04	G:G	0.346954	0.856515	BSNP111	P16
20181123-BMK-I573-110-113	2	A06	G:G	0.296502	0.856703	BSNP111	P17
20181123-BMK-I573-110-113	2	C06	G:G	0.353494	0.907621	BSNP111	P19
20181123-BMK-I573-110-113	2	E06	G:G	0.392744	0.929522	BSNP111	P20
20181123-BMK-I573-110-113	2	G06	G:G	0.371349	0.870769	BSNP111	P21
20181123-BMK-I573-110-113	2	I06	G:G	0.359457	0.811721	BSNP111	19
20181123-BMK-I573-110-113	2	K06	G:G	0.382951	0.868187	BSNP111	P23
20181123-BMK-I573-110-113	2	M06	?	0.97	0.357781	BSNP111	P24
20181123-BMK-I573-110-113	2	O06	G:G	0.367408	0.894263	BSNP111	P25
20181123-BMK-I573-110-113	2	A08	G:G	0.346635	0.857234	BSNP111	P26
20181123-BMK-I573-110-113	2	C08	G:G	0.345353	0.82108	BSNP111	P27
20181123-BMK-I573-110-113	2	E08	G:G	0.372871	0.897045	BSNP111	P28
20181123-BMK-I573-110-113	2	G08	G:G	0.289081	0.714006	BSNP111	P29
20181123-BMK-I573-110-113	2	I08	G:G	0.338349	0.855263	BSNP111	20
20181123-BMK-I573-110-113	2	K08	G:G	0.347628	0.821727	BSNP111	30
20181123-BMK-I573-110-113	2	M08	G:G	0.329444	0.816809	BSNP111	P32
20181123-BMK-I573-110-113	2	O08	G:G	0.374215	0.902961	BSNP111	P33
20181123-BMK-I573-110-113	2	A10	G:G	0.405639	0.958828	BSNP111	P34
20181123-BMK-I573-110-113	2	C10	G:G	0.322019	0.77681	BSNP111	P35
20181123-BMK-I573-110-113	2	E10	G:G	0.37454	0.920918	BSNP111	P36
20181123-BMK-I573-110-113	2	G10	?	0.288136	0.558686	BSNP111	P37
20181123-BMK-I573-110-113	2	I10	G:G	0.381362	0.873801	BSNP111	P38
20181123-BMK-I573-110-113	2	K10	G:G	0.353047	0.769684	BSNP111	P39
20181123-BMK-I573-110-113	2	M10	G:G	0.43129	0.949568	BSNP111	P40
20181123-BMK-I573-110-113	2	O10	G:G	0.443798	0.943045	BSNP111	P41
20181123-BMK-I573-110-113	2	A12	?	0.03	0.03	BSNP111	32
20181123-BMK-I573-110-113	2	C12	?	0.603071	0.238977	BSNP111	33
20181123-BMK-I573-110-113	2	E12	?	0.203058	0.350718	BSNP111	37
20181123-BMK-I573-110-113	2	G12	G:G	0.426487	0.938592	BSNP111	P45
20181123-BMK-I573-110-113	2	I12	G:G	0.42816	0.913506	BSNP111	P46
20181123-BMK-I573-110-113	2	K12	G:G	0.386378	0.933611	BSNP111	P47
20181123-BMK-I573-110-113	2	M12	?	0.213039	0.382277	BSNP111	39
20181123-BMK-I573-110-113	2	O12	?	0.147721	0.077984	BSNP111
20181123-BMK-I573-110-113	2	A14	G:G	0.39824	0.951193	BSNP111	P50
20181123-BMK-I573-110-113	2	C14	G:G	0.361651	0.923481	BSNP111	P51
20181123-BMK-I573-110-113	2	E14	G:G	0.429353	0.953182	BSNP111	P52
20181123-BMK-I573-110-113	2	G14	G:G	0.251138	0.708939	BSNP111	45
20181123-BMK-I573-110-113	2	I14	G:G	0.400525	0.929222	BSNP111	P54
20181123-BMK-I573-110-113	2	K14	G:G	0.404042	0.936216	BSNP111	P55
20181123-BMK-I573-110-113	2	M14	G:G	0.293088	0.678745	BSNP111	47
20181123-BMK-I573-110-113	2	O14	G:G	0.385456	0.920481	BSNP111	P57
20181123-BMK-I573-110-113	2	A16	G:G	0.421373	0.93547	BSNP111	P58
20181123-BMK-I573-110-113	2	C16	G:G	0.400941	0.962028	BSNP111	P59
20181123-BMK-I573-110-113	2	E16	?	0.243912	0.560532	BSNP111	49
20181123-BMK-I573-110-113	2	G16	G:G	0.292057	0.876875	BSNP111	P61
20181123-BMK-I573-110-113	2	I16	G:G	0.385725	0.914334	BSNP111	P62
20181123-BMK-I573-110-113	2	K16	G:G	0.385204	0.917529	BSNP111	P63
20181123-BMK-I573-110-113	2	M16	G:G	0.406188	0.947341	BSNP111	1
20181123-BMK-I573-110-113	2	O16	G:G	0.390552	0.925303	BSNP111	2
20181123-BMK-I573-110-113	2	A18	G:G	0.412605	0.968808	BSNP111	3
20181123-BMK-I573-110-113	2	C18	G:G	0.41288	0.952497	BSNP111	4
20181123-BMK-I573-110-113	2	E18	G:G	0.41563	0.922963	BSNP111	5
20181123-BMK-I573-110-113	2	G18	G:G	0.425035	0.97	BSNP111	6
20181123-BMK-I573-110-113	2	I18	G:G	0.410343	0.914705	BSNP111	7
20181123-BMK-I573-110-113	2	K18	G:G	0.389375	0.90262	BSNP111	8
20181123-BMK-I573-110-113	2	M18	G:G	0.494619	0.862942	BSNP111	9
20181123-BMK-I573-110-113	2	O18	G:G	0.426335	0.947989	BSNP111	10
20181123-BMK-I573-110-113	2	A20	?	0.163716	0.185746	BSNP111	11
20181123-BMK-I573-110-113	2	C20	G:G	0.395439	0.938419	BSNP111	12
20181123-BMK-I573-110-113	2	E20	G:G	0.366771	0.901958	BSNP111	13
20181123-BMK-I573-110-113	2	G20	?	0.189532	0.285358	BSNP111	50
20181123-BMK-I573-110-113	2	I20	G:G	0.363455	0.892106	BSNP111	15
20181123-BMK-I573-110-113	2	K20	G:G	0.374551	0.922932	BSNP111	16
20181123-BMK-I573-110-113	2	M20	G:G	0.419295	0.903221	BSNP111	17
20181123-BMK-I573-110-113	2	O20	G:G	0.381545	0.913974	BSNP111	18
20181123-BMK-I573-110-113	2	A22	G:G	0.387606	0.88383	BSNP111	51
20181123-BMK-I573-110-113	2	C22	G:G	0.388148	0.883084	BSNP111	52
20181123-BMK-I573-110-113	2	E22	G:G	0.369674	0.875901	BSNP111	53
20181123-BMK-I573-110-113	2	G22	G:G	0.414587	0.902044	BSNP111	54
20181123-BMK-I573-110-113	2	I22	G:G	0.385037	0.896411	BSNP111	55
20181123-BMK-I573-110-113	2	K22	G:G	0.380801	0.888169	BSNP111	56
20181123-BMK-I573-110-113	2	M22	G:G	0.394538	0.863288	BSNP111	57
20181123-BMK-I573-110-113	2	O22	G:G	0.453577	0.950957	BSNP111	46
20181123-BMK-I573-110-113	2	A24	G:G	0.315501	0.800977	BSNP111	59
20181123-BMK-I573-110-113	2	C24	G:G	0.413033	0.930026	BSNP111	48
20181123-BMK-I573-110-113	2	E24	G:G	0.417946	0.923726	BSNP111	61
20181123-BMK-I573-110-113	2	G24	G:G	0.390128	0.878611	BSNP111	62
20181123-BMK-I573-110-113	2	I24	G:G	0.354527	0.823866	BSNP111	63
20181123-BMK-I573-110-113	2	K24	G:G	0.389272	0.869822	BSNP111	64
20181123-BMK-I573-110-113	2	M24	G:G	0.372578	0.785672	BSNP111	65
20181123-BMK-I573-110-113	2	O24	G:G	0.469875	0.895772	BSNP111	66
20181123-BMK-I573-110-113	3	B01	C:C	0.117844	0.896532	BSNP112	P1
20181123-BMK-I573-110-113	3	D01	C:C	0.137074	0.932074	BSNP112	P2
20181123-BMK-I573-110-113	3	F01	C:C	0.110897	0.878844	BSNP112	P3
20181123-BMK-I573-110-113	3	H01	C:C	0.13784	0.913452	BSNP112	P4
20181123-BMK-I573-110-113	3	J01	T:T	0.97	0.161993	BSNP112	P5
20181123-BMK-I573-110-113	3	L01	C:C	0.126977	0.886904	BSNP112	P6
20181123-BMK-I573-110-113	3	N01	C:C	0.113684	0.89917	BSNP112	P7
20181123-BMK-I573-110-113	3	P01	C:C	0.115902	0.886011	BSNP112	P8
20181123-BMK-I573-110-113	3	B03	C:C	0.121882	0.927141	BSNP112	P9
20181123-BMK-I573-110-113	3	D03	C:C	0.098784	0.881957	BSNP112	P10
20181123-BMK-I573-110-113	3	F03	C:C	0.117146	0.927787	BSNP112	P11
20181123-BMK-I573-110-113	3	H03	C:C	0.098054	0.874081	BSNP112	P12
20181123-BMK-I573-110-113	3	J03	C:C	0.10786	0.880152	BSNP112	P13
20181123-BMK-I573-110-113	3	L03	C:C	0.072212	0.704693	BSNP112	P14
20181123-BMK-I573-110-113	3	N03	C:C	0.097796	0.861285	BSNP112	P15
20181123-BMK-I573-110-113	3	P03	C:C	0.11034	0.922132	BSNP112	P16
20181123-BMK-I573-110-113	3	B05	C:C	0.110562	0.902987	BSNP112	P17
20181123-BMK-I573-110-113	3	D05	C:C	0.108925	0.921452	BSNP112	P19
20181123-BMK-I573-110-113	3	F05	C:C	0.115179	0.93077	BSNP112	P20
20181123-BMK-I573-110-113	3	H05	?	0.272675	0.579521	BSNP112	P21
20181123-BMK-I573-110-113	3	J05	C:C	0.10114	0.842824	BSNP112	19
20181123-BMK-I573-110-113	3	L05	C:C	0.102696	0.911938	BSNP112	P23
20181123-BMK-I573-110-113	3	N05	C:C	0.115255	0.900326	BSNP112	P24
20181123-BMK-I573-110-113	3	P05	C:C	0.105795	0.883191	BSNP112	P25
20181123-BMK-I573-110-113	3	B07	C:C	0.08902	0.853759	BSNP112	P26
20181123-BMK-I573-110-113	3	D07	C:C	0.078416	0.818718	BSNP112	P27
20181123-BMK-I573-110-113	3	F07	C:C	0.100486	0.879474	BSNP112	P28
20181123-BMK-I573-110-113	3	H07	C:C	0.068257	0.707968	BSNP112	P29
20181123-BMK-I573-110-113	3	J07	C:C	0.109079	0.887217	BSNP112	20
20181123-BMK-I573-110-113	3	L07	C:C	0.102277	0.827415	BSNP112	30
20181123-BMK-I573-110-113	3	N07	C:C	0.09136	0.832598	BSNP112	P32
20181123-BMK-I573-110-113	3	P07	C:C	0.104127	0.900563	BSNP112	P33
20181123-BMK-I573-110-113	3	B09	C:C	0.107122	0.922762	BSNP112	P34
20181123-BMK-I573-110-113	3	D09	C:C	0.082493	0.815116	BSNP112	P35
20181123-BMK-I573-110-113	3	F09	C:C	0.118133	0.909035	BSNP112	P36
20181123-BMK-I573-110-113	3	H09	?	0.059095	0.266762	BSNP112	P37
20181123-BMK-I573-110-113	3	J09	C:C	0.105067	0.881643	BSNP112	P38
20181123-BMK-I573-110-113	3	L09	C:C	0.095994	0.829023	BSNP112	P39
20181123-BMK-I573-110-113	3	N09	C:C	0.117734	0.929618	BSNP112	P40
20181123-BMK-I573-110-113	3	P09	C:C	0.11048	0.902871	BSNP112	P41
20181123-BMK-I573-110-113	3	B11	?	0.03	0.03	BSNP112	32
20181123-BMK-I573-110-113	3	D11	C:C	0.089952	0.671066	BSNP112	33
20181123-BMK-I573-110-113	3	F11	?	0.050002	0.296803	BSNP112	37
20181123-BMK-I573-110-113	3	H11	C:C	0.122908	0.93346	BSNP112	P45
20181123-BMK-I573-110-113	3	J11	C:C	0.111456	0.892114	BSNP112	P46
20181123-BMK-I573-110-113	3	L11	C:C	0.106976	0.917939	BSNP112	P47
20181123-BMK-I573-110-113	3	N11	?	0.063388	0.422107	BSNP112	39
20181123-BMK-I573-110-113	3	P11	?	0.06492	0.108263	BSNP112
20181123-BMK-I573-110-113	3	B13	C:C	0.117253	0.910184	BSNP112	P50
20181123-BMK-I573-110-113	3	D13	C:C	0.124467	0.935621	BSNP112	P51
20181123-BMK-I573-110-113	3	F13	C:C	0.114975	0.923122	BSNP112	P52
20181123-BMK-I573-110-113	3	H13	C:C	0.089024	0.773018	BSNP112	45
20181123-BMK-I573-110-113	3	J13	C:C	0.111924	0.930536	BSNP112	P54
20181123-BMK-I573-110-113	3	L13	C:C	0.114665	0.917683	BSNP112	P55
20181123-BMK-I573-110-113	3	N13	C:C	0.075963	0.707593	BSNP112	47
20181123-BMK-I573-110-113	3	P13	C:C	0.112143	0.895642	BSNP112	P57
20181123-BMK-I573-110-113	3	B15	C:C	0.130335	0.925606	BSNP112	P58
20181123-BMK-I573-110-113	3	D15	C:C	0.112473	0.927149	BSNP112	P59
20181123-BMK-I573-110-113	3	F15	?	0.046059	0.334971	BSNP112	49
20181123-BMK-I573-110-113	3	H15	C:C	0.109304	0.837311	BSNP112	P61
20181123-BMK-I573-110-113	3	J15	C:C	0.111202	0.927344	BSNP112	P62
20181123-BMK-I573-110-113	3	L15	C:C	0.112054	0.920961	BSNP112	P63
20181123-BMK-I573-110-113	3	N15	C:C	0.117174	0.941626	BSNP112	1
20181123-BMK-I573-110-113	3	P15	C:C	0.118642	0.914935	BSNP112	2
20181123-BMK-I573-110-113	3	B17	C:C	0.128768	0.97	BSNP112	3
20181123-BMK-I573-110-113	3	D17	C:C	0.119211	0.922447	BSNP112	4
20181123-BMK-I573-110-113	3	F17	C:C	0.125629	0.960909	BSNP112	5
20181123-BMK-I573-110-113	3	H17	C:C	0.127238	0.938013	BSNP112	6
20181123-BMK-I573-110-113	3	J17	C:C	0.115294	0.900482	BSNP112	7
20181123-BMK-I573-110-113	3	L17	C:C	0.112428	0.901697	BSNP112	8
20181123-BMK-I573-110-113	3	N17	C:C	0.109562	0.904824	BSNP112	9
20181123-BMK-I573-110-113	3	P17	C:C	0.121137	0.920718	BSNP112	10
20181123-BMK-I573-110-113	3	B19	C:C	0.125115	0.923417	BSNP112	11
20181123-BMK-I573-110-113	3	D19	C:C	0.124028	0.933294	BSNP112	12
20181123-BMK-I573-110-113	3	F19	C:C	0.111286	0.89128	BSNP112	13
20181123-BMK-I573-110-113	3	H19	?	0.080106	0.3363	BSNP112	50
20181123-BMK-I573-110-113	3	J19	C:C	0.121385	0.91597	BSNP112	15
20181123-BMK-I573-110-113	3	L19	C:C	0.121157	0.935078	BSNP112	16
20181123-BMK-I573-110-113	3	N19	C:C	0.116221	0.901381	BSNP112	17
20181123-BMK-I573-110-113	3	P19	C:C	0.119889	0.915084	BSNP112	18
20181123-BMK-I573-110-113	3	B21	C:C	0.089629	0.84699	BSNP112	51
20181123-BMK-I573-110-113	3	D21	C:C	0.102489	0.903854	BSNP112	52
20181123-BMK-I573-110-113	3	F21	C:C	0.087374	0.859466	BSNP112	53
20181123-BMK-I573-110-113	3	H21	C:C	0.107734	0.930839	BSNP112	54
20181123-BMK-I573-110-113	3	J21	C:C	0.095956	0.892998	BSNP112	55
20181123-BMK-I573-110-113	3	L21	C:C	0.098288	0.877371	BSNP112	56
20181123-BMK-I573-110-113	3	N21	C:C	0.104896	0.870458	BSNP112	57
20181123-BMK-I573-110-113	3	P21	C:C	0.125883	0.927267	BSNP112	46
20181123-BMK-I573-110-113	3	B23	C:C	0.093604	0.835514	BSNP112	59
20181123-BMK-I573-110-113	3	D23	C:C	0.102246	0.913125	BSNP112	48
20181123-BMK-I573-110-113	3	F23	C:C	0.100943	0.908889	BSNP112	61
20181123-BMK-I573-110-113	3	H23	C:C	0.113186	0.848586	BSNP112	62
20181123-BMK-I573-110-113	3	J23	C:C	0.090292	0.871085	BSNP112	63
20181123-BMK-I573-110-113	3	L23	C:C	0.111387	0.881812	BSNP112	64
20181123-BMK-I573-110-113	3	N23	C:C	0.095276	0.809056	BSNP112	65
20181123-BMK-I573-110-113	3	P23	C:C	0.102273	0.886964	BSNP112	66
20181123-BMK-I573-110-113	4	B02	C:C	0.132113	0.899975	BSNP113	P1
20181123-BMK-I573-110-113	4	D02	C:C	0.13128	0.89935	BSNP113	P2
20181123-BMK-I573-110-113	4	F02	C:C	0.134131	0.894153	BSNP113	P3
20181123-BMK-I573-110-113	4	H02	C:C	0.126519	0.882174	BSNP113	P4
20181123-BMK-I573-110-113	4	J02	C:C	0.141913	0.842938	BSNP113	P5
20181123-BMK-I573-110-113	4	L02	C:C	0.125554	0.872236	BSNP113	P6
20181123-BMK-I573-110-113	4	N02	C:C	0.126068	0.914177	BSNP113	P7
20181123-BMK-I573-110-113	4	P02	C:C	0.137528	0.900176	BSNP113	P8
20181123-BMK-I573-110-113	4	B04	C:C	0.108933	0.889999	BSNP113	P9
20181123-BMK-I573-110-113	4	D04	C:C	0.117401	0.883794	BSNP113	P10
20181123-BMK-I573-110-113	4	F04	C:C	0.112848	0.873568	BSNP113	P11
20181123-BMK-I573-110-113	4	H04	C:C	0.124889	0.901101	BSNP113	P12
20181123-BMK-I573-110-113	4	J04	C:C	0.115621	0.883117	BSNP113	P13
20181123-BMK-I573-110-113	4	L04	C:C	0.114309	0.806044	BSNP113	P14
20181123-BMK-I573-110-113	4	N04	C:C	0.111263	0.871176	BSNP113	P15
20181123-BMK-I573-110-113	4	P04	C:C	0.120883	0.893419	BSNP113	P16
20181123-BMK-I573-110-113	4	B06	C:C	0.114864	0.910001	BSNP113	P17
20181123-BMK-I573-110-113	4	D06	C:C	0.107079	0.925453	BSNP113	P19
20181123-BMK-I573-110-113	4	F06	C:C	0.122705	0.914189	BSNP113	P20
20181123-BMK-I573-110-113	4	H06	C:C	0.11774	0.895721	BSNP113	P21
20181123-BMK-I573-110-113	4	J06	C:C	0.122068	0.87321	BSNP113	19
20181123-BMK-I573-110-113	4	L06	C:C	0.121906	0.890266	BSNP113	P23
20181123-BMK-I573-110-113	4	N06	C:C	0.116269	0.909023	BSNP113	P24
20181123-BMK-I573-110-113	4	P06	C:C	0.126645	0.909258	BSNP113	P25
20181123-BMK-I573-110-113	4	B08	C:C	0.106747	0.869709	BSNP113	P26
20181123-BMK-I573-110-113	4	D08	C:C	0.110766	0.864712	BSNP113	P27
20181123-BMK-I573-110-113	4	F08	C:C	0.116067	0.91317	BSNP113	P28
20181123-BMK-I573-110-113	4	H08	C:C	0.110082	0.822214	BSNP113	P29
20181123-BMK-I573-110-113	4	J08	C:C	0.117874	0.8946	BSNP113	20
20181123-BMK-I573-110-113	4	L08	C:C	0.11192	0.836715	BSNP113	30
20181123-BMK-I573-110-113	4	N08	C:C	0.108669	0.854848	BSNP113	P32
20181123-BMK-I573-110-113	4	P08	C:C	0.11891	0.93662	BSNP113	P33
20181123-BMK-I573-110-113	4	B10	C:C	0.11982	0.942858	BSNP113	P34
20181123-BMK-I573-110-113	4	D10	C:C	0.111153	0.85835	BSNP113	P35
20181123-BMK-I573-110-113	4	F10	C:C	0.107209	0.909431	BSNP113	P36
20181123-BMK-I573-110-113	4	H10	C:C	0.109424	0.705065	BSNP113	P37
20181123-BMK-I573-110-113	4	J10	C:C	0.118312	0.877185	BSNP113	P38
20181123-BMK-I573-110-113	4	L10	C:C	0.120647	0.829846	BSNP113	P39
20181123-BMK-I573-110-113	4	N10	C:C	0.116265	0.914244	BSNP113	P40
20181123-BMK-I573-110-113	4	P10	C:C	0.131099	0.932203	BSNP113	P41
20181123-BMK-I573-110-113	4	B12	?	0.034753	0.03	BSNP113	32
20181123-BMK-I573-110-113	4	D12	C:C	0.099966	0.706365	BSNP113	33
20181123-BMK-I573-110-113	4	F12	?	0.085609	0.509177	BSNP113	37
20181123-BMK-I573-110-113	4	H12	C:C	0.116922	0.895482	BSNP113	P45
20181123-BMK-I573-110-113	4	J12	C:C	0.116402	0.921468	BSNP113	P46
20181123-BMK-I573-110-113	4	L12	C:C	0.105673	0.926386	BSNP113	P47
20181123-BMK-I573-110-113	4	N12	?	0.094349	0.58819	BSNP113	39
20181123-BMK-I573-110-113	4	P12	A:A	0.067028	0.100836	BSNP113
20181123-BMK-I573-110-113	4	B14	C:C	0.122849	0.97	BSNP113	P50
20181123-BMK-I573-110-113	4	D14	C:C	0.107072	0.902837	BSNP113	P51
20181123-BMK-I573-110-113	4	F14	C:C	0.119331	0.926774	BSNP113	P52
20181123-BMK-I573-110-113	4	H14	C:C	0.136427	0.787981	BSNP113	45
20181123-BMK-I573-110-113	4	J14	C:C	0.117827	0.90639	BSNP113	P54
20181123-BMK-I573-110-113	4	L14	C:C	0.11317	0.892248	BSNP113	P55
20181123-BMK-I573-110-113	4	N14	C:C	0.111078	0.788034	BSNP113	47
20181123-BMK-I573-110-113	4	P14	C:C	0.110696	0.926121	BSNP113	P57
20181123-BMK-I573-110-113	4	B16	C:C	0.118622	0.914911	BSNP113	P58
20181123-BMK-I573-110-113	4	D16	C:C	0.117132	0.917347	BSNP113	P59
20181123-BMK-I573-110-113	4	F16	?	0.076641	0.550397	BSNP113	49
20181123-BMK-I573-110-113	4	H16	C:C	0.116766	0.866937	BSNP113	P61
20181123-BMK-I573-110-113	4	J16	C:C	0.143602	0.937978	BSNP113	P62
20181123-BMK-I573-110-113	4	L16	?	0.03	0.566229	BSNP113	P63
20181123-BMK-I573-110-113	4	N16	C:C	0.116462	0.875337	BSNP113	1
20181123-BMK-I573-110-113	4	P16	C:C	0.135099	0.934332	BSNP113	2
20181123-BMK-I573-110-113	4	B18	C:C	0.120817	0.946994	BSNP113	3
20181123-BMK-I573-110-113	4	D18	C:C	0.118492	0.937098	BSNP113	4
20181123-BMK-I573-110-113	4	F18	C:C	0.12855	0.95168	BSNP113	5
20181123-BMK-I573-110-113	4	H18	C:C	0.124038	0.937753	BSNP113	6
20181123-BMK-I573-110-113	4	J18	C:C	0.121474	0.902155	BSNP113	7
20181123-BMK-I573-110-113	4	L18	C:C	0.124224	0.926421	BSNP113	8
20181123-BMK-I573-110-113	4	N18	C:C	0.117283	0.90282	BSNP113	9
20181123-BMK-I573-110-113	4	P18	C:C	0.122684	0.92051	BSNP113	10
20181123-BMK-I573-110-113	4	B20	C:C	0.128576	0.968615	BSNP113	11
20181123-BMK-I573-110-113	4	D20	C:C	0.119375	0.934871	BSNP113	12
20181123-BMK-I573-110-113	4	F20	C:C	0.118691	0.899642	BSNP113	13
20181123-BMK-I573-110-113	4	H20	?	0.085568	0.49507	BSNP113	50
20181123-BMK-I573-110-113	4	J20	C:C	0.115465	0.879342	BSNP113	15
20181123-BMK-I573-110-113	4	L20	C:C	0.126869	0.955534	BSNP113	16
20181123-BMK-I573-110-113	4	N20	C:C	0.11539	0.90009	BSNP113	17
20181123-BMK-I573-110-113	4	P20	C:C	0.113641	0.910635	BSNP113	18
20181123-BMK-I573-110-113	4	B22	C:C	0.114069	0.889324	BSNP113	51
20181123-BMK-I573-110-113	4	D22	C:C	0.122731	0.923303	BSNP113	52
20181123-BMK-I573-110-113	4	F22	C:C	0.118355	0.850959	BSNP113	53
20181123-BMK-I573-110-113	4	H22	C:C	0.122089	0.889526	BSNP113	54
20181123-BMK-I573-110-113	4	J22	C:C	0.120661	0.911126	BSNP113	55
20181123-BMK-I573-110-113	4	L22	C:C	0.1304	0.872583	BSNP113	56
20181123-BMK-I573-110-113	4	N22	C:C	0.124068	0.897614	BSNP113	57
20181123-BMK-I573-110-113	4	P22	C:C	0.117458	0.905271	BSNP113	46
20181123-BMK-I573-110-113	4	B24	C:C	0.110807	0.890999	BSNP113	59
20181123-BMK-I573-110-113	4	D24	C:C	0.122317	0.912054	BSNP113	48
20181123-BMK-I573-110-113	4	F24	C:C	0.120213	0.910316	BSNP113	61
20181123-BMK-I573-110-113	4	H24	C:C	0.116418	0.861365	BSNP113	62
20181123-BMK-I573-110-113	4	J24	C:C	0.120893	0.887246	BSNP113	63
20181123-BMK-I573-110-113	4	L24	C:C	0.125805	0.874077	BSNP113	64
20181123-BMK-I573-110-113	4	N24	C:C	0.123908	0.858331	BSNP113	65
20181123-BMK-I573-110-113	4	P24	C:C	0.130259	0.896787	BSNP113	66
20181123-BMK-I573-114-117	1	A01	C:T	0.429057	0.96799	BSNP114	P1
20181123-BMK-I573-114-117	1	C01	C:T	0.387469	0.962292	BSNP114	P2
20181123-BMK-I573-114-117	1	E01	C:T	0.395806	0.944172	BSNP114	P3
20181123-BMK-I573-114-117	1	G01	C:T	0.385058	0.881142	BSNP114	P4
20181123-BMK-I573-114-117	1	I01	C:T	0.605174	0.887485	BSNP114	P5
20181123-BMK-I573-114-117	1	K01	C:T	0.401278	0.904675	BSNP114	P6
20181123-BMK-I573-114-117	1	M01	C:T	0.53529	0.937875	BSNP114	P7
20181123-BMK-I573-114-117	1	O01	C:T	0.38612	0.916645	BSNP114	P8
20181123-BMK-I573-114-117	1	A03	C:T	0.498817	0.94295	BSNP114	P9
20181123-BMK-I573-114-117	1	C03	C:T	0.309596	0.876195	BSNP114	P10
20181123-BMK-I573-114-117	1	E03	C:T	0.377298	0.895423	BSNP114	P11
20181123-BMK-I573-114-117	1	G03	C:T	0.297338	0.862535	BSNP114	P12
20181123-BMK-I573-114-117	1	I03	C:T	0.391851	0.90975	BSNP114	P13
20181123-BMK-I573-114-117	1	K03	C:T	0.269443	0.804553	BSNP114	P14
20181123-BMK-I573-114-117	1	M03	C:T	0.317905	0.886482	BSNP114	P15
20181123-BMK-I573-114-117	1	O03	C:T	0.336673	0.89526	BSNP114	P16
20181123-BMK-I573-114-117	1	A05	?	0.97	0.606286	BSNP114	P17
20181123-BMK-I573-114-117	1	C05	C:T	0.393908	0.928124	BSNP114	P19
20181123-BMK-I573-114-117	1	E05	C:T	0.384571	0.919616	BSNP114	P20
20181123-BMK-I573-114-117	1	G05	C:T	0.366114	0.855786	BSNP114	P21
20181123-BMK-I573-114-117	1	I05	C:T	0.351911	0.862702	BSNP114	19
20181123-BMK-I573-114-117	1	K05	C:T	0.354927	0.917279	BSNP114	P23
20181123-BMK-I573-114-117	1	M05	C:T	0.38649	0.902628	BSNP114	P24
20181123-BMK-I573-114-117	1	O05	C:T	0.35023	0.917541	BSNP114	P25
20181123-BMK-I573-114-117	1	A07	C:T	0.296121	0.868371	BSNP114	P26
20181123-BMK-I573-114-117	1	C07	C:T	0.307637	0.878625	BSNP114	P27
20181123-BMK-I573-114-117	1	E07	C:T	0.379794	0.888331	BSNP114	P28
20181123-BMK-I573-114-117	1	G07	C:T	0.318884	0.84884	BSNP114	P29
20181123-BMK-I573-114-117	1	I07	C:T	0.378331	0.894839	BSNP114	20
20181123-BMK-I573-114-117	1	K07	C:T	0.341885	0.841255	BSNP114	30
20181123-BMK-I573-114-117	1	M07	C:T	0.305836	0.858285	BSNP114	P32
20181123-BMK-I573-114-117	1	O07	C:T	0.36476	0.916647	BSNP114	P33
20181123-BMK-I573-114-117	1	A09	C:T	0.364867	0.946543	BSNP114	P34
20181123-BMK-I573-114-117	1	C09	C:T	0.292396	0.872257	BSNP114	P35
20181123-BMK-I573-114-117	1	E09	C:T	0.401724	0.908145	BSNP114	P36
20181123-BMK-I573-114-117	1	G09	C:T	0.355711	0.832692	BSNP114	P37
20181123-BMK-I573-114-117	1	I09	C:T	0.441264	0.940275	BSNP114	P38
20181123-BMK-I573-114-117	1	K09	C:T	0.308845	0.858717	BSNP114	P39
20181123-BMK-I573-114-117	1	M09	C:T	0.407392	0.960449	BSNP114	P40
20181123-BMK-I573-114-117	1	O09	C:T	0.40073	0.931428	BSNP114	P41
20181123-BMK-I573-114-117	1	A11	?	0.03	0.03	BSNP114	32
20181123-BMK-I573-114-117	1	C11	C:T	0.234595	0.708125	BSNP114	33
20181123-BMK-I573-114-117	1	E11	C:T	0.29109	0.623893	BSNP114	37
20181123-BMK-I573-114-117	1	G11	C:T	0.500407	0.953474	BSNP114	P45
20181123-BMK-I573-114-117	1	I11	C:T	0.527181	0.959066	BSNP114	P46
20181123-BMK-I573-114-117	1	K11	C:T	0.429044	0.948921	BSNP114	P47
20181123-BMK-I573-114-117	1	M11	C:T	0.200106	0.616536	BSNP114	39
20181123-BMK-I573-114-117	1	O11	?	0.094495	0.057102	BSNP114
20181123-BMK-I573-114-117	1	A13	C:T	0.412408	0.939682	BSNP114	P50
20181123-BMK-I573-114-117	1	C13	C:T	0.42435	0.930853	BSNP114	P51
20181123-BMK-I573-114-117	1	E13	C:T	0.466484	0.889463	BSNP114	P52
20181123-BMK-I573-114-117	1	G13	C:T	0.341971	0.815206	BSNP114	45
20181123-BMK-I573-114-117	1	I13	C:T	0.458788	0.913578	BSNP114	P54
20181123-BMK-I573-114-117	1	K13	C:T	0.407999	0.920614	BSNP114	P55
20181123-BMK-I573-114-117	1	M13	C:T	0.281307	0.789926	BSNP114	47
20181123-BMK-I573-114-117	1	O13	C:T	0.399733	0.944034	BSNP114	P57
20181123-BMK-I573-114-117	1	A15	C:T	0.373074	0.936016	BSNP114	P58
20181123-BMK-I573-114-117	1	C15	C:T	0.434464	0.969476	BSNP114	P59
20181123-BMK-I573-114-117	1	E15	C:T	0.218081	0.743151	BSNP114	49
20181123-BMK-I573-114-117	1	G15	C:T	0.760046	0.870509	BSNP114	P61
20181123-BMK-I573-114-117	1	I15	C:T	0.440917	0.925623	BSNP114	P62
20181123-BMK-I573-114-117	1	K15	C:T	0.357374	0.947636	BSNP114	P63
20181123-BMK-I573-114-117	1	M15	C:T	0.418415	0.961801	BSNP114	1
20181123-BMK-I573-114-117	1	O15	C:T	0.40217	0.951234	BSNP114	2
20181123-BMK-I573-114-117	1	A17	C:T	0.483726	0.940752	BSNP114	3
20181123-BMK-I573-114-117	1	C17	C:T	0.420385	0.952198	BSNP114	4
20181123-BMK-I573-114-117	1	E17	C:T	0.451106	0.957981	BSNP114	5
20181123-BMK-I573-114-117	1	G17	C:T	0.435968	0.913208	BSNP114	6
20181123-BMK-I573-114-117	1	I17	C:T	0.435392	0.926812	BSNP114	7
20181123-BMK-I573-114-117	1	K17	C:T	0.362704	0.908716	BSNP114	8
20181123-BMK-I573-114-117	1	M17	C:T	0.328686	0.907235	BSNP114	9
20181123-BMK-I573-114-117	1	O17	C:T	0.389681	0.925213	BSNP114	10
20181123-BMK-I573-114-117	1	A19	C:T	0.429016	0.95484	BSNP114	11
20181123-BMK-I573-114-117	1	C19	C:T	0.418076	0.939127	BSNP114	12
20181123-BMK-I573-114-117	1	E19	C:T	0.384155	0.921091	BSNP114	13
20181123-BMK-I573-114-117	1	G19	C:T	0.226231	0.557672	BSNP114	50
20181123-BMK-I573-114-117	1	I19	C:T	0.421616	0.900631	BSNP114	15
20181123-BMK-I573-114-117	1	K19	C:T	0.438382	0.958358	BSNP114	16
20181123-BMK-I573-114-117	1	M19	C:T	0.378914	0.90234	BSNP114	17
20181123-BMK-I573-114-117	1	O19	C:T	0.338293	0.89003	BSNP114	18
20181123-BMK-I573-114-117	1	A21	C:T	0.334484	0.932968	BSNP114	51
20181123-BMK-I573-114-117	1	C21	C:T	0.330277	0.884609	BSNP114	52
20181123-BMK-I573-114-117	1	E21	C:T	0.407455	0.905726	BSNP114	53
20181123-BMK-I573-114-117	1	G21	C:T	0.468405	0.928222	BSNP114	54
20181123-BMK-I573-114-117	1	I21	C:T	0.430533	0.885988	BSNP114	55
20181123-BMK-I573-114-117	1	K21	C:T	0.374872	0.918307	BSNP114	56
20181123-BMK-I573-114-117	1	M21	C:T	0.325703	0.891057	BSNP114	57
20181123-BMK-I573-114-117	1	O21	C:T	0.398737	0.944617	BSNP114	46
20181123-BMK-I573-114-117	1	A23	C:T	0.342472	0.923321	BSNP114	59
20181123-BMK-I573-114-117	1	C23	C:T	0.374565	0.942013	BSNP114	48
20181123-BMK-I573-114-117	1	E23	C:T	0.442097	0.925052	BSNP114	61
20181123-BMK-I573-114-117	1	G23	C:T	0.317463	0.866481	BSNP114	62
20181123-BMK-I573-114-117	1	I23	C:T	0.329457	0.918293	BSNP114	63
20181123-BMK-I573-114-117	1	K23	C:T	0.432998	0.97	BSNP114	64
20181123-BMK-I573-114-117	1	M23	C:T	0.301871	0.816516	BSNP114	65
20181123-BMK-I573-114-117	1	O23	C:T	0.366739	0.915979	BSNP114	66
20181123-BMK-I573-114-117	2	A02	G:G	0.908976	0.100098	BSNP115	P1
20181123-BMK-I573-114-117	2	C02	G:G	0.895297	0.05614	BSNP115	P2
20181123-BMK-I573-114-117	2	E02	G:G	0.885678	0.067943	BSNP115	P3
20181123-BMK-I573-114-117	2	G02	G:G	0.893861	0.03	BSNP115	P4
20181123-BMK-I573-114-117	2	I02	G:G	0.839707	0.054609	BSNP115	P5
20181123-BMK-I573-114-117	2	K02	G:G	0.929796	0.0598	BSNP115	P6
20181123-BMK-I573-114-117	2	M02	G:G	0.877679	0.057844	BSNP115	P7
20181123-BMK-I573-114-117	2	O02	G:G	0.918796	0.041205	BSNP115	P8
20181123-BMK-I573-114-117	2	A04	G:G	0.884575	0.033651	BSNP115	P9
20181123-BMK-I573-114-117	2	C04	G:G	0.748001	0.086766	BSNP115	P10
20181123-BMK-I573-114-117	2	E04	G:G	0.771398	0.074065	BSNP115	P11
20181123-BMK-I573-114-117	2	G04	G:G	0.814688	0.094616	BSNP115	P12
20181123-BMK-I573-114-117	2	I04	G:G	0.885322	0.061171	BSNP115	P13
20181123-BMK-I573-114-117	2	K04	G:G	0.776347	0.062995	BSNP115	P14
20181123-BMK-I573-114-117	2	M04	G:G	0.833256	0.044991	BSNP115	P15
20181123-BMK-I573-114-117	2	O04	G:G	0.830366	0.06841	BSNP115	P16
20181123-BMK-I573-114-117	2	A06	G:G	0.814635	0.076533	BSNP115	P17
20181123-BMK-I573-114-117	2	C06	G:G	0.902092	0.056149	BSNP115	P19
20181123-BMK-I573-114-117	2	E06	G:G	0.91113	0.073782	BSNP115	P20
20181123-BMK-I573-114-117	2	G06	G:G	0.898144	0.076788	BSNP115	P21
20181123-BMK-I573-114-117	2	I06	G:G	0.768968	0.095403	BSNP115	19
20181123-BMK-I573-114-117	2	K06	G:G	0.884019	0.052502	BSNP115	P23
20181123-BMK-I573-114-117	2	M06	G:G	0.827496	0.065015	BSNP115	P24
20181123-BMK-I573-114-117	2	O06	G:G	0.800896	0.069917	BSNP115	P25
20181123-BMK-I573-114-117	2	A08	G:G	0.784863	0.058829	BSNP115	P26
20181123-BMK-I573-114-117	2	C08	G:G	0.811978	0.077197	BSNP115	P27
20181123-BMK-I573-114-117	2	E08	G:G	0.877723	0.084069	BSNP115	P28
20181123-BMK-I573-114-117	2	G08	G:G	0.784718	0.056203	BSNP115	P29
20181123-BMK-I573-114-117	2	I08	G:G	0.817439	0.081276	BSNP115	20
20181123-BMK-I573-114-117	2	K08	G:G	0.716495	0.098218	BSNP115	30
20181123-BMK-I573-114-117	2	M08	G:G	0.791398	0.091372	BSNP115	P32
20181123-BMK-I573-114-117	2	O08	G:G	0.928784	0.047579	BSNP115	P33
20181123-BMK-I573-114-117	2	A10	G:G	0.822513	0.123023	BSNP115	P34
20181123-BMK-I573-114-117	2	C10	G:G	0.820967	0.072302	BSNP115	P35
20181123-BMK-I573-114-117	2	E10	G:G	0.874663	0.066689	BSNP115	P36
20181123-BMK-I573-114-117	2	G10	G:G	0.931701	0.092889	BSNP115	P37
20181123-BMK-I573-114-117	2	I10	G:G	0.79467	0.103173	BSNP115	P38
20181123-BMK-I573-114-117	2	K10	G:G	0.850115	0.08059	BSNP115	P39
20181123-BMK-I573-114-117	2	M10	G:G	0.871628	0.078556	BSNP115	P40
20181123-BMK-I573-114-117	2	O10	G:G	0.97	0.046403	BSNP115	P41
20181123-BMK-I573-114-117	2	A12	?	0.03	0.201354	BSNP115	32
20181123-BMK-I573-114-117	2	C12	?	0.529462	0.13576	BSNP115	33
20181123-BMK-I573-114-117	2	E12	?	0.40049	0.172843	BSNP115	37
20181123-BMK-I573-114-117	2	G12	G:G	0.916623	0.082116	BSNP115	P45
20181123-BMK-I573-114-117	2	I12	G:G	0.893636	0.074493	BSNP115	P46
20181123-BMK-I573-114-117	2	K12	G:G	0.896954	0.066141	BSNP115	P47
20181123-BMK-I573-114-117	2	M12	?	0.423485	0.162487	BSNP115	39
20181123-BMK-I573-114-117	2	O12	?	0.0516	0.236644	BSNP115
20181123-BMK-I573-114-117	2	A14	G:G	0.888515	0.079394	BSNP115	P50
20181123-BMK-I573-114-117	2	C14	G:G	0.885737	0.068284	BSNP115	P51
20181123-BMK-I573-114-117	2	E14	G:G	0.948536	0.068434	BSNP115	P52
20181123-BMK-I573-114-117	2	G14	?	0.512823	0.187957	BSNP115	45
20181123-BMK-I573-114-117	2	I14	G:G	0.916331	0.079793	BSNP115	P54
20181123-BMK-I573-114-117	2	K14	G:G	0.883802	0.081763	BSNP115	P55
20181123-BMK-I573-114-117	2	M14	G:G	0.742355	0.079979	BSNP115	47
20181123-BMK-I573-114-117	2	O14	G:G	0.862603	0.072168	BSNP115	P57
20181123-BMK-I573-114-117	2	A16	G:G	0.922877	0.050414	BSNP115	P58
20181123-BMK-I573-114-117	2	C16	G:G	0.883063	0.071325	BSNP115	P59
20181123-BMK-I573-114-117	2	E16	?	0.553462	0.103551	BSNP115	49
20181123-BMK-I573-114-117	2	G16	?	0.532925	0.164908	BSNP115	P61
20181123-BMK-I573-114-117	2	I16	G:G	0.873741	0.09154	BSNP115	P62
20181123-BMK-I573-114-117	2	K16	G:G	0.91565	0.067453	BSNP115	P63
20181123-BMK-I573-114-117	2	M16	G:G	0.909155	0.075589	BSNP115	1
20181123-BMK-I573-114-117	2	O16	G:G	0.930338	0.042868	BSNP115	2
20181123-BMK-I573-114-117	2	A18	G:G	0.906049	0.096888	BSNP115	3
20181123-BMK-I573-114-117	2	C18	G:G	0.904392	0.079567	BSNP115	4
20181123-BMK-I573-114-117	2	E18	G:G	0.92584	0.041863	BSNP115	5
20181123-BMK-I573-114-117	2	G18	G:G	0.92753	0.088769	BSNP115	6
20181123-BMK-I573-114-117	2	I18	G:G	0.836099	0.060058	BSNP115	7
20181123-BMK-I573-114-117	2	K18	G:G	0.849954	0.070288	BSNP115	8
20181123-BMK-I573-114-117	2	M18	G:G	0.782188	0.080247	BSNP115	9
20181123-BMK-I573-114-117	2	O18	G:G	0.923983	0.04937	BSNP115	10
20181123-BMK-I573-114-117	2	A20	G:G	0.87028	0.071517	BSNP115	11
20181123-BMK-I573-114-117	2	C20	G:G	0.937002	0.061195	BSNP115	12
20181123-BMK-I573-114-117	2	E20	G:G	0.704106	0.09931	BSNP115	13
20181123-BMK-I573-114-117	2	G20	?	0.328947	0.174792	BSNP115	50
20181123-BMK-I573-114-117	2	I20	G:G	0.833997	0.090858	BSNP115	15
20181123-BMK-I573-114-117	2	K20	G:G	0.904383	0.058452	BSNP115	16
20181123-BMK-I573-114-117	2	M20	G:G	0.841322	0.070398	BSNP115	17
20181123-BMK-I573-114-117	2	O20	G:G	0.761818	0.077235	BSNP115	18
20181123-BMK-I573-114-117	2	A22	G:G	0.793228	0.045896	BSNP115	51
20181123-BMK-I573-114-117	2	C22	G:G	0.832488	0.067138	BSNP115	52
20181123-BMK-I573-114-117	2	E22	G:G	0.777216	0.093057	BSNP115	53
20181123-BMK-I573-114-117	2	G22	G:G	0.878443	0.0629	BSNP115	54
20181123-BMK-I573-114-117	2	I22	G:G	0.848105	0.076127	BSNP115	55
20181123-BMK-I573-114-117	2	K22	G:G	0.886263	0.06905	BSNP115	56
20181123-BMK-I573-114-117	2	M22	G:G	0.891229	0.078539	BSNP115	57
20181123-BMK-I573-114-117	2	O22	G:G	0.87364	0.053987	BSNP115	46
20181123-BMK-I573-114-117	2	A24	?	0.250616	0.97	BSNP115	59
20181123-BMK-I573-114-117	2	C24	G:G	0.926972	0.030929	BSNP115	48
20181123-BMK-I573-114-117	2	E24	G:G	0.915496	0.061573	BSNP115	61
20181123-BMK-I573-114-117	2	G24	G:G	0.737324	0.066474	BSNP115	62
20181123-BMK-I573-114-117	2	I24	G:G	0.830002	0.069597	BSNP115	63
20181123-BMK-I573-114-117	2	K24	G:G	0.883799	0.077483	BSNP115	64
20181123-BMK-I573-114-117	2	M24	G:G	0.655744	0.103722	BSNP115	65
20181123-BMK-I573-114-117	2	O24	G:G	0.882047	0.038167	BSNP115	66
20181123-BMK-I573-114-117	3	B01	T:T	0.863392	0.062298	BSNP116	P1
20181123-BMK-I573-114-117	3	D01	T:T	0.914457	0.041086	BSNP116	P2
20181123-BMK-I573-114-117	3	F01	T:T	0.912799	0.053005	BSNP116	P3
20181123-BMK-I573-114-117	3	H01	T:T	0.895181	0.052516	BSNP116	P4
20181123-BMK-I573-114-117	3	J01	T:T	0.883033	0.045705	BSNP116	P5
20181123-BMK-I573-114-117	3	L01	?	0.97	0.03	BSNP116	P6
20181123-BMK-I573-114-117	3	N01	T:T	0.922145	0.068291	BSNP116	P7
20181123-BMK-I573-114-117	3	P01	T:T	0.942953	0.068319	BSNP116	P8
20181123-BMK-I573-114-117	3	B03	T:T	0.916429	0.061909	BSNP116	P9
20181123-BMK-I573-114-117	3	D03	T:T	0.882133	0.053998	BSNP116	P10
20181123-BMK-I573-114-117	3	F03	T:T	0.868625	0.053935	BSNP116	P11
20181123-BMK-I573-114-117	3	H03	T:T	0.857481	0.063669	BSNP116	P12
20181123-BMK-I573-114-117	3	J03	T:T	0.905148	0.058762	BSNP116	P13
20181123-BMK-I573-114-117	3	L03	T:T	0.785191	0.048619	BSNP116	P14
20181123-BMK-I573-114-117	3	N03	T:T	0.827594	0.069054	BSNP116	P15
20181123-BMK-I573-114-117	3	P03	T:T	0.889238	0.051939	BSNP116	P16
20181123-BMK-I573-114-117	3	B05	T:T	0.867016	0.05388	BSNP116	P17
20181123-BMK-I573-114-117	3	D05	T:T	0.920532	0.055952	BSNP116	P19
20181123-BMK-I573-114-117	3	F05	T:T	0.892844	0.061139	BSNP116	P20
20181123-BMK-I573-114-117	3	H05	T:T	0.873301	0.053116	BSNP116	P21
20181123-BMK-I573-114-117	3	J05	T:T	0.848934	0.058418	BSNP116	19
20181123-BMK-I573-114-117	3	L05	T:T	0.857369	0.056399	BSNP116	P23
20181123-BMK-I573-114-117	3	N05	T:T	0.863335	0.05495	BSNP116	P24
20181123-BMK-I573-114-117	3	P05	T:T	0.869176	0.055666	BSNP116	P25
20181123-BMK-I573-114-117	3	B07	T:T	0.826037	0.063204	BSNP116	P26
20181123-BMK-I573-114-117	3	D07	T:T	0.840862	0.059681	BSNP116	P27
20181123-BMK-I573-114-117	3	F07	T:T	0.908356	0.057124	BSNP116	P28
20181123-BMK-I573-114-117	3	H07	T:T	0.806279	0.061617	BSNP116	P29
20181123-BMK-I573-114-117	3	J07	T:T	0.895921	0.051635	BSNP116	20
20181123-BMK-I573-114-117	3	L07	T:T	0.823109	0.057998	BSNP116	30
20181123-BMK-I573-114-117	3	N07	T:T	0.857021	0.048314	BSNP116	P32
20181123-BMK-I573-114-117	3	P07	T:T	0.873912	0.063126	BSNP116	P33
20181123-BMK-I573-114-117	3	B09	T:T	0.886132	0.059659	BSNP116	P34
20181123-BMK-I573-114-117	3	D09	T:T	0.811679	0.057006	BSNP116	P35
20181123-BMK-I573-114-117	3	F09	T:T	0.912405	0.049449	BSNP116	P36
20181123-BMK-I573-114-117	3	H09	T:T	0.755133	0.042902	BSNP116	P37
20181123-BMK-I573-114-117	3	J09	T:T	0.889385	0.057298	BSNP116	P38
20181123-BMK-I573-114-117	3	L09	T:T	0.83371	0.063031	BSNP116	P39
20181123-BMK-I573-114-117	3	N09	T:T	0.903361	0.05061	BSNP116	P40
20181123-BMK-I573-114-117	3	P09	T:T	0.881849	0.073661	BSNP116	P41
20181123-BMK-I573-114-117	3	B11	?	0.03	0.057569	BSNP116	32
20181123-BMK-I573-114-117	3	D11	T:T	0.633798	0.062736	BSNP116	33
20181123-BMK-I573-114-117	3	F11	T:T	0.529555	0.063682	BSNP116	37
20181123-BMK-I573-114-117	3	H11	T:T	0.937458	0.057522	BSNP116	P45
20181123-BMK-I573-114-117	3	J11	T:T	0.909751	0.056445	BSNP116	P46
20181123-BMK-I573-114-117	3	L11	T:T	0.906064	0.062291	BSNP116	P47
20181123-BMK-I573-114-117	3	N11	T:T	0.573721	0.053899	BSNP116	39
20181123-BMK-I573-114-117	3	P11	?	0.04591	0.101174	BSNP116
20181123-BMK-I573-114-117	3	B13	T:T	0.88724	0.058094	BSNP116	P50
20181123-BMK-I573-114-117	3	D13	T:T	0.872778	0.060598	BSNP116	P51
20181123-BMK-I573-114-117	3	F13	T:T	0.927741	0.062817	BSNP116	P52
20181123-BMK-I573-114-117	3	H13	T:T	0.807871	0.053235	BSNP116	45
20181123-BMK-I573-114-117	3	J13	T:T	0.918516	0.064863	BSNP116	P54
20181123-BMK-I573-114-117	3	L13	T:T	0.959247	0.038907	BSNP116	P55
20181123-BMK-I573-114-117	3	N13	T:T	0.775823	0.054408	BSNP116	47
20181123-BMK-I573-114-117	3	P13	T:T	0.901459	0.066454	BSNP116	P57
20181123-BMK-I573-114-117	3	B15	T:T	0.90747	0.053665	BSNP116	P58
20181123-BMK-I573-114-117	3	D15	T:T	0.934546	0.062212	BSNP116	P59
20181123-BMK-I573-114-117	3	F15	T:T	0.532349	0.05823	BSNP116	49
20181123-BMK-I573-114-117	3	H15	T:T	0.880797	0.049576	BSNP116	P61
20181123-BMK-I573-114-117	3	J15	T:T	0.869952	0.055081	BSNP116	P62
20181123-BMK-I573-114-117	3	L15	T:T	0.885111	0.059546	BSNP116	P63
20181123-BMK-I573-114-117	3	N15	T:T	0.946204	0.04615	BSNP116	1
20181123-BMK-I573-114-117	3	P15	T:T	0.861644	0.054626	BSNP116	2
20181123-BMK-I573-114-117	3	B17	T:T	0.932376	0.067188	BSNP116	3
20181123-BMK-I573-114-117	3	D17	T:T	0.939713	0.045652	BSNP116	4
20181123-BMK-I573-114-117	3	F17	T:T	0.954117	0.061268	BSNP116	5
20181123-BMK-I573-114-117	3	H17	T:T	0.924605	0.059697	BSNP116	6
20181123-BMK-I573-114-117	3	J17	T:T	0.884613	0.05206	BSNP116	7
20181123-BMK-I573-114-117	3	L17	T:T	0.914352	0.047818	BSNP116	8
20181123-BMK-I573-114-117	3	N17	T:T	0.892887	0.044635	BSNP116	9
20181123-BMK-I573-114-117	3	P17	T:T	0.91681	0.054651	BSNP116	10
20181123-BMK-I573-114-117	3	B19	T:T	0.90149	0.054142	BSNP116	11
20181123-BMK-I573-114-117	3	D19	T:T	0.903504	0.045843	BSNP116	12
20181123-BMK-I573-114-117	3	F19	T:T	0.907571	0.053822	BSNP116	13
20181123-BMK-I573-114-117	3	H19	T:T	0.583989	0.063686	BSNP116	50
20181123-BMK-I573-114-117	3	J19	T:T	0.914054	0.045543	BSNP116	15
20181123-BMK-I573-114-117	3	L19	T:T	0.927009	0.046095	BSNP116	16
20181123-BMK-I573-114-117	3	N19	T:T	0.899281	0.049158	BSNP116	17
20181123-BMK-I573-114-117	3	P19	T:T	0.866872	0.059366	BSNP116	18
20181123-BMK-I573-114-117	3	B21	T:T	0.902486	0.057938	BSNP116	51
20181123-BMK-I573-114-117	3	D21	T:T	0.880389	0.050046	BSNP116	52
20181123-BMK-I573-114-117	3	F21	T:T	0.888198	0.061873	BSNP116	53
20181123-BMK-I573-114-117	3	H21	T:T	0.909787	0.060495	BSNP116	54
20181123-BMK-I573-114-117	3	J21	T:T	0.912981	0.05421	BSNP116	55
20181123-BMK-I573-114-117	3	L21	T:T	0.862487	0.05677	BSNP116	56
20181123-BMK-I573-114-117	3	N21	T:T	0.878463	0.057911	BSNP116	57
20181123-BMK-I573-114-117	3	P21	T:T	0.931468	0.061518	BSNP116	46
20181123-BMK-I573-114-117	3	B23	T:T	0.890494	0.052203	BSNP116	59
20181123-BMK-I573-114-117	3	D23	T:T	0.885322	0.045135	BSNP116	48
20181123-BMK-I573-114-117	3	F23	T:T	0.894109	0.060861	BSNP116	61
20181123-BMK-I573-114-117	3	H23	T:T	0.884567	0.047788	BSNP116	62
20181123-BMK-I573-114-117	3	J23	T:T	0.886365	0.049283	BSNP116	63
20181123-BMK-I573-114-117	3	L23	T:T	0.924421	0.059186	BSNP116	64
20181123-BMK-I573-114-117	3	N23	T:T	0.81729	0.040066	BSNP116	65
20181123-BMK-I573-114-117	3	P23	T:T	0.901889	0.053368	BSNP116	66
20181123-BMK-I573-114-117	4	B02	A:A	0.215497	0.923983	BSNP117	P1
20181123-BMK-I573-114-117	4	D02	A:A	0.222598	0.91611	BSNP117	P2
20181123-BMK-I573-114-117	4	F02	A:A	0.216306	0.944976	BSNP117	P3
20181123-BMK-I573-114-117	4	H02	A:A	0.219942	0.925978	BSNP117	P4
20181123-BMK-I573-114-117	4	J02	A:A	0.222437	0.86188	BSNP117	P5
20181123-BMK-I573-114-117	4	L02	A:A	0.222803	0.941988	BSNP117	P6
20181123-BMK-I573-114-117	4	N02	A:A	0.216776	0.898201	BSNP117	P7
20181123-BMK-I573-114-117	4	P02	A:A	0.230308	0.921681	BSNP117	P8
20181123-BMK-I573-114-117	4	B04	A:A	0.217496	0.940759	BSNP117	P9
20181123-BMK-I573-114-117	4	D04	A:A	0.206873	0.876413	BSNP117	P10
20181123-BMK-I573-114-117	4	F04	A:A	0.219647	0.923964	BSNP117	P11
20181123-BMK-I573-114-117	4	H04	A:A	0.216225	0.903062	BSNP117	P12
20181123-BMK-I573-114-117	4	J04	A:A	0.207383	0.897299	BSNP117	P13
20181123-BMK-I573-114-117	4	L04	A:A	0.204263	0.874072	BSNP117	P14
20181123-BMK-I573-114-117	4	N04	A:A	0.210277	0.901055	BSNP117	P15
20181123-BMK-I573-114-117	4	P04	A:A	0.220406	0.923854	BSNP117	P16
20181123-BMK-I573-114-117	4	B06	A:A	0.207993	0.931423	BSNP117	P17
20181123-BMK-I573-114-117	4	D06	A:A	0.209101	0.920653	BSNP117	P19
20181123-BMK-I573-114-117	4	F06	A:A	0.222447	0.931404	BSNP117	P20
20181123-BMK-I573-114-117	4	H06	A:A	0.220982	0.909792	BSNP117	P21
20181123-BMK-I573-114-117	4	J06	A:A	0.217367	0.875633	BSNP117	19
20181123-BMK-I573-114-117	4	L06	A:A	0.21838	0.901718	BSNP117	P23
20181123-BMK-I573-114-117	4	N06	A:A	0.214331	0.938256	BSNP117	P24
20181123-BMK-I573-114-117	4	P06	A:A	0.215373	0.918379	BSNP117	P25
20181123-BMK-I573-114-117	4	B08	A:A	0.204677	0.921911	BSNP117	P26
20181123-BMK-I573-114-117	4	D08	A:A	0.197055	0.859762	BSNP117	P27
20181123-BMK-I573-114-117	4	F08	A:A	0.221383	0.92388	BSNP117	P28
20181123-BMK-I573-114-117	4	H08	A:A	0.216045	0.85413	BSNP117	P29
20181123-BMK-I573-114-117	4	J08	A:A	0.219124	0.89937	BSNP117	20
20181123-BMK-I573-114-117	4	L08	A:A	0.211481	0.886853	BSNP117	30
20181123-BMK-I573-114-117	4	N08	A:A	0.190984	0.739296	BSNP117	P32
20181123-BMK-I573-114-117	4	P08	A:A	0.211097	0.92513	BSNP117	P33
20181123-BMK-I573-114-117	4	B10	A:A	0.208951	0.93602	BSNP117	P34
20181123-BMK-I573-114-117	4	D10	A:A	0.20446	0.707145	BSNP117	P35
20181123-BMK-I573-114-117	4	F10	A:A	0.244177	0.919642	BSNP117	P36
20181123-BMK-I573-114-117	4	H10	A:A	0.204337	0.684896	BSNP117	P37
20181123-BMK-I573-114-117	4	J10	A:A	0.232575	0.905947	BSNP117	P38
20181123-BMK-I573-114-117	4	L10	A:A	0.212778	0.891412	BSNP117	P39
20181123-BMK-I573-114-117	4	N10	A:A	0.209105	0.902956	BSNP117	P40
20181123-BMK-I573-114-117	4	P10	A:A	0.210322	0.914776	BSNP117	P41
20181123-BMK-I573-114-117	4	B12	?	0.139365	0.03	BSNP117	32
20181123-BMK-I573-114-117	4	D12	A:A	0.210162	0.725829	BSNP117	33
20181123-BMK-I573-114-117	4	F12	A:A	0.213287	0.671817	BSNP117	37
20181123-BMK-I573-114-117	4	H12	A:A	0.238374	0.900883	BSNP117	P45
20181123-BMK-I573-114-117	4	J12	A:A	0.222578	0.901226	BSNP117	P46
20181123-BMK-I573-114-117	4	L12	A:A	0.21067	0.928681	BSNP117	P47
20181123-BMK-I573-114-117	4	N12	A:A	0.184447	0.650824	BSNP117	39
20181123-BMK-I573-114-117	4	P12	?	0.169724	0.059827	BSNP117
20181123-BMK-I573-114-117	4	B14	A:A	0.217136	0.954069	BSNP117	P50
20181123-BMK-I573-114-117	4	D14	A:A	0.231605	0.953016	BSNP117	P51
20181123-BMK-I573-114-117	4	F14	A:A	0.244608	0.931764	BSNP117	P52
20181123-BMK-I573-114-117	4	H14	A:A	0.209199	0.82088	BSNP117	45
20181123-BMK-I573-114-117	4	J14	A:A	0.223993	0.925554	BSNP117	P54
20181123-BMK-I573-114-117	4	L14	A:A	0.22277	0.956437	BSNP117	P55
20181123-BMK-I573-114-117	4	N14	A:A	0.196977	0.812307	BSNP117	47
20181123-BMK-I573-114-117	4	P14	A:A	0.208534	0.946637	BSNP117	P57
20181123-BMK-I573-114-117	4	B16	A:A	0.208684	0.94556	BSNP117	P58
20181123-BMK-I573-114-117	4	D16	A:A	0.218617	0.961414	BSNP117	P59
20181123-BMK-I573-114-117	4	F16	A:A	0.1692	0.627875	BSNP117	49
20181123-BMK-I573-114-117	4	H16	A:A	0.230573	0.888444	BSNP117	P61
20181123-BMK-I573-114-117	4	J16	A:A	0.23931	0.927039	BSNP117	P62
20181123-BMK-I573-114-117	4	L16	A:A	0.210442	0.919328	BSNP117	P63
20181123-BMK-I573-114-117	4	N16	?	0.03	0.063927	BSNP117	1
20181123-BMK-I573-114-117	4	P16	A:A	0.228653	0.97	BSNP117	2
20181123-BMK-I573-114-117	4	B18	A:A	0.211833	0.945539	BSNP117	3
20181123-BMK-I573-114-117	4	D18	A:A	0.214533	0.939796	BSNP117	4
20181123-BMK-I573-114-117	4	F18	A:A	0.231826	0.942831	BSNP117	5
20181123-BMK-I573-114-117	4	H18	A:A	0.240003	0.93203	BSNP117	6
20181123-BMK-I573-114-117	4	J18	A:A	0.218607	0.908061	BSNP117	7
20181123-BMK-I573-114-117	4	L18	A:A	0.230739	0.946114	BSNP117	8
20181123-BMK-I573-114-117	4	N18	A:A	0.208785	0.875991	BSNP117	9
20181123-BMK-I573-114-117	4	P18	A:A	0.212677	0.929394	BSNP117	10
20181123-BMK-I573-114-117	4	B20	A:A	0.216439	0.935752	BSNP117	11
20181123-BMK-I573-114-117	4	D20	A:A	0.208942	0.941853	BSNP117	12
20181123-BMK-I573-114-117	4	F20	A:A	0.208037	0.800262	BSNP117	13
20181123-BMK-I573-114-117	4	H20	A:A	0.206198	0.555231	BSNP117	50
20181123-BMK-I573-114-117	4	J20	A:A	0.2356	0.934503	BSNP117	15
20181123-BMK-I573-114-117	4	L20	A:A	0.217826	0.942361	BSNP117	16
20181123-BMK-I573-114-117	4	N20	A:A	0.20436	0.886276	BSNP117	17
20181123-BMK-I573-114-117	4	P20	A:A	0.215783	0.909701	BSNP117	18
20181123-BMK-I573-114-117	4	B22	A:A	0.200725	0.872309	BSNP117	51
20181123-BMK-I573-114-117	4	D22	A:A	0.213307	0.888084	BSNP117	52
20181123-BMK-I573-114-117	4	F22	A:A	0.208343	0.863483	BSNP117	53
20181123-BMK-I573-114-117	4	H22	A:A	0.221627	0.955547	BSNP117	54
20181123-BMK-I573-114-117	4	J22	A:A	0.219465	0.898016	BSNP117	55
20181123-BMK-I573-114-117	4	L22	A:A	0.21688	0.917566	BSNP117	56
20181123-BMK-I573-114-117	4	N22	A:A	0.225481	0.874877	BSNP117	57
20181123-BMK-I573-114-117	4	P22	A:A	0.21801	0.915566	BSNP117	46
20181123-BMK-I573-114-117	4	B24	A:A	0.2089	0.897997	BSNP117	59
20181123-BMK-I573-114-117	4	D24	A:A	0.217346	0.927293	BSNP117	48
20181123-BMK-I573-114-117	4	F24	A:A	0.23396	0.940415	BSNP117	61
20181123-BMK-I573-114-117	4	H24	A:A	0.213862	0.879615	BSNP117	62
20181123-BMK-I573-114-117	4	J24	A:A	0.208649	0.929241	BSNP117	63
20181123-BMK-I573-114-117	4	L24	A:A	0.216407	0.918759	BSNP117	64
20181123-BMK-I573-114-117	4	N24	A:A	0.20916	0.81548	BSNP117	65
20181123-BMK-I573-114-117	4	P24	A:A	0.222841	0.926691	BSNP117	66
20181123-BMK-I573-118-121	1	A01	C:C	0.23375	0.926552	BSNP118	P1
20181123-BMK-I573-118-121	1	C01	C:C	0.23883	0.932795	BSNP118	P2
20181123-BMK-I573-118-121	1	E01	C:C	0.249229	0.939308	BSNP118	P3
20181123-BMK-I573-118-121	1	G01	C:C	0.24968	0.941906	BSNP118	P4
20181123-BMK-I573-118-121	1	I01	C:C	0.262269	0.898617	BSNP118	P5
20181123-BMK-I573-118-121	1	K01	C:C	0.268791	0.914846	BSNP118	P6
20181123-BMK-I573-118-121	1	M01	C:C	0.256537	0.922094	BSNP118	P7
20181123-BMK-I573-118-121	1	O01	C:C	0.244521	0.912142	BSNP118	P8
20181123-BMK-I573-118-121	1	A03	C:C	0.248358	0.957375	BSNP118	P9
20181123-BMK-I573-118-121	1	C03	C:C	0.211158	0.910485	BSNP118	P10
20181123-BMK-I573-118-121	1	E03	C:C	0.26793	0.943748	BSNP118	P11
20181123-BMK-I573-118-121	1	G03	C:C	0.238802	0.888371	BSNP118	P12
20181123-BMK-I573-118-121	1	I03	C:C	0.249449	0.918943	BSNP118	P13
20181123-BMK-I573-118-121	1	K03	C:C	0.165318	0.848704	BSNP118	P14
20181123-BMK-I573-118-121	1	M03	C:C	0.219777	0.934254	BSNP118	P15
20181123-BMK-I573-118-121	1	O03	C:C	0.218634	0.898872	BSNP118	P16
20181123-BMK-I573-118-121	1	A05	?	0.713563	0.885945	BSNP118	P17
20181123-BMK-I573-118-121	1	C05	C:C	0.227519	0.910762	BSNP118	P19
20181123-BMK-I573-118-121	1	E05	C:T	0.803951	0.582572	BSNP118	P20
20181123-BMK-I573-118-121	1	G05	C:C	0.243803	0.935757	BSNP118	P21
20181123-BMK-I573-118-121	1	I05	C:C	0.218787	0.881367	BSNP118	19
20181123-BMK-I573-118-121	1	K05	C:C	0.224123	0.92496	BSNP118	P23
20181123-BMK-I573-118-121	1	M05	C:C	0.251445	0.92981	BSNP118	P24
20181123-BMK-I573-118-121	1	O05	C:C	0.228291	0.89986	BSNP118	P25
20181123-BMK-I573-118-121	1	A07	C:C	0.182043	0.924946	BSNP118	P26
20181123-BMK-I573-118-121	1	C07	C:C	0.17319	0.883018	BSNP118	P27
20181123-BMK-I573-118-121	1	E07	C:C	0.244705	0.944361	BSNP118	P28
20181123-BMK-I573-118-121	1	G07	C:C	0.175479	0.866118	BSNP118	P29
20181123-BMK-I573-118-121	1	I07	C:C	0.234518	0.910286	BSNP118	20
20181123-BMK-I573-118-121	1	K07	C:C	0.220305	0.874794	BSNP118	30
20181123-BMK-I573-118-121	1	M07	C:C	0.186712	0.877648	BSNP118	P32
20181123-BMK-I573-118-121	1	O07	C:C	0.227489	0.932817	BSNP118	P33
20181123-BMK-I573-118-121	1	A09	C:C	0.238055	0.909982	BSNP118	P34
20181123-BMK-I573-118-121	1	C09	C:C	0.162404	0.885311	BSNP118	P35
20181123-BMK-I573-118-121	1	E09	C:T	0.867135	0.624698	BSNP118	P36
20181123-BMK-I573-118-121	1	G09	C:C	0.174931	0.880033	BSNP118	P37
20181123-BMK-I573-118-121	1	I09	C:C	0.249225	0.932193	BSNP118	P38
20181123-BMK-I573-118-121	1	K09	C:C	0.205669	0.92386	BSNP118	P39
20181123-BMK-I573-118-121	1	M09	C:C	0.253906	0.931286	BSNP118	P40
20181123-BMK-I573-118-121	1	O09	C:C	0.2441	0.945967	BSNP118	P41
20181123-BMK-I573-118-121	1	A11	?	0.03	0.03	BSNP118	32
20181123-BMK-I573-118-121	1	C11	T:T	0.97	0.107417	BSNP118	33
20181123-BMK-I573-118-121	1	E11	?	0.377509	0.380863	BSNP118	37
20181123-BMK-I573-118-121	1	G11	C:C	0.259376	0.948001	BSNP118	P45
20181123-BMK-I573-118-121	1	I11	C:C	0.281131	0.941758	BSNP118	P46
20181123-BMK-I573-118-121	1	K11	C:C	0.243873	0.94398	BSNP118	P47
20181123-BMK-I573-118-121	1	M11	C:C	0.135495	0.72411	BSNP118	39
20181123-BMK-I573-118-121	1	O11	?	0.059763	0.077666	BSNP118
20181123-BMK-I573-118-121	1	A13	C:C	0.242419	0.926447	BSNP118	P50
20181123-BMK-I573-118-121	1	C13	C:C	0.247629	0.930007	BSNP118	P51
20181123-BMK-I573-118-121	1	E13	C:T	0.853278	0.591128	BSNP118	P52
20181123-BMK-I573-118-121	1	G13	C:C	0.203866	0.880366	BSNP118	45
20181123-BMK-I573-118-121	1	I13	C:T	0.856985	0.604239	BSNP118	P54
20181123-BMK-I573-118-121	1	K13	C:C	0.240681	0.919467	BSNP118	P55
20181123-BMK-I573-118-121	1	M13	C:C	0.151162	0.849952	BSNP118	47
20181123-BMK-I573-118-121	1	O13	C:C	0.253061	0.942368	BSNP118	P57
20181123-BMK-I573-118-121	1	A15	C:C	0.244911	0.964267	BSNP118	P58
20181123-BMK-I573-118-121	1	C15	C:C	0.255503	0.948006	BSNP118	P59
20181123-BMK-I573-118-121	1	E15	?	0.072233	0.599231	BSNP118	49
20181123-BMK-I573-118-121	1	G15	C:C	0.258622	0.902864	BSNP118	P61
20181123-BMK-I573-118-121	1	I15	C:C	0.253724	0.941017	BSNP118	P62
20181123-BMK-I573-118-121	1	K15	C:C	0.192429	0.903345	BSNP118	P63
20181123-BMK-I573-118-121	1	M15	C:C	0.24529	0.945559	BSNP118	1
20181123-BMK-I573-118-121	1	O15	C:C	0.23759	0.912742	BSNP118	2
20181123-BMK-I573-118-121	1	A17	C:C	0.244101	0.943657	BSNP118	3
20181123-BMK-I573-118-121	1	C17	C:C	0.25854	0.946895	BSNP118	4
20181123-BMK-I573-118-121	1	E17	C:C	0.267011	0.943727	BSNP118	5
20181123-BMK-I573-118-121	1	G17	C:C	0.286343	0.97	BSNP118	6
20181123-BMK-I573-118-121	1	I17	C:C	0.238497	0.916432	BSNP118	7
20181123-BMK-I573-118-121	1	K17	C:C	0.233211	0.917763	BSNP118	8
20181123-BMK-I573-118-121	1	M17	C:C	0.226225	0.88014	BSNP118	9
20181123-BMK-I573-118-121	1	O17	C:C	0.248691	0.914044	BSNP118	10
20181123-BMK-I573-118-121	1	A19	C:C	0.244784	0.94111	BSNP118	11
20181123-BMK-I573-118-121	1	C19	C:C	0.25428	0.967085	BSNP118	12
20181123-BMK-I573-118-121	1	E19	C:C	0.26399	0.916246	BSNP118	13
20181123-BMK-I573-118-121	1	G19	C:C	0.156009	0.697777	BSNP118	50
20181123-BMK-I573-118-121	1	I19	C:C	0.269648	0.969317	BSNP118	15
20181123-BMK-I573-118-121	1	K19	C:C	0.261981	0.950381	BSNP118	16
20181123-BMK-I573-118-121	1	M19	C:C	0.256959	0.936279	BSNP118	17
20181123-BMK-I573-118-121	1	O19	C:C	0.22223	0.905038	BSNP118	18
20181123-BMK-I573-118-121	1	A21	C:C	0.208344	0.940203	BSNP118	51
20181123-BMK-I573-118-121	1	C21	C:C	0.218756	0.927106	BSNP118	52
20181123-BMK-I573-118-121	1	E21	C:C	0.213223	0.925687	BSNP118	53
20181123-BMK-I573-118-121	1	G21	C:C	0.245157	0.935701	BSNP118	54
20181123-BMK-I573-118-121	1	I21	C:C	0.228573	0.928731	BSNP118	55
20181123-BMK-I573-118-121	1	K21	C:C	0.220154	0.941731	BSNP118	56
20181123-BMK-I573-118-121	1	M21	C:C	0.210967	0.927908	BSNP118	57
20181123-BMK-I573-118-121	1	O21	C:C	0.242873	0.944693	BSNP118	46
20181123-BMK-I573-118-121	1	A23	C:C	0.232468	0.951683	BSNP118	59
20181123-BMK-I573-118-121	1	C23	C:C	0.239363	0.940504	BSNP118	48
20181123-BMK-I573-118-121	1	E23	C:C	0.241079	0.942108	BSNP118	61
20181123-BMK-I573-118-121	1	G23	C:C	0.235473	0.87296	BSNP118	62
20181123-BMK-I573-118-121	1	I23	C:C	0.20754	0.90296	BSNP118	63
20181123-BMK-I573-118-121	1	K23	C:T	0.822822	0.598349	BSNP118	64
20181123-BMK-I573-118-121	1	M23	C:C	0.212899	0.890758	BSNP118	65
20181123-BMK-I573-118-121	1	O23	C:C	0.204756	0.928283	BSNP118	66
20181123-BMK-I573-118-121	2	A02	?	0.280827	0.299868	BSNP119	P1
20181123-BMK-I573-118-121	2	C02	?	0.277817	0.188872	BSNP119	P2
20181123-BMK-I573-118-121	2	E02	?	0.324841	0.228099	BSNP119	P3
20181123-BMK-I573-118-121	2	G02	?	0.328218	0.240053	BSNP119	P4
20181123-BMK-I573-118-121	2	I02	?	0.299679	0.058805	BSNP119	P5
20181123-BMK-I573-118-121	2	K02	?	0.319615	0.203927	BSNP119	P6
20181123-BMK-I573-118-121	2	M02	?	0.299189	0.236037	BSNP119	P7
20181123-BMK-I573-118-121	2	O02	?	0.303666	0.238187	BSNP119	P8
20181123-BMK-I573-118-121	2	A04	?	0.273543	0.281457	BSNP119	P9
20181123-BMK-I573-118-121	2	C04	?	0.305954	0.188721	BSNP119	P10
20181123-BMK-I573-118-121	2	E04	?	0.319502	0.224021	BSNP119	P11
20181123-BMK-I573-118-121	2	G04	?	0.334695	0.227898	BSNP119	P12
20181123-BMK-I573-118-121	2	I04	?	0.269885	0.154572	BSNP119	P13
20181123-BMK-I573-118-121	2	K04	?	0.312016	0.092962	BSNP119	P14
20181123-BMK-I573-118-121	2	M04	?	0.310914	0.164825	BSNP119	P15
20181123-BMK-I573-118-121	2	O04	?	0.297626	0.202307	BSNP119	P16
20181123-BMK-I573-118-121	2	A06	?	0.261636	0.20028	BSNP119	P17
20181123-BMK-I573-118-121	2	C06	?	0.301726	0.254875	BSNP119	P19
20181123-BMK-I573-118-121	2	E06	?	0.307107	0.257583	BSNP119	P20
20181123-BMK-I573-118-121	2	G06	?	0.306582	0.240672	BSNP119	P21
20181123-BMK-I573-118-121	2	I06	?	0.306597	0.153134	BSNP119	19
20181123-BMK-I573-118-121	2	K06	?	0.314379	0.162087	BSNP119	P23
20181123-BMK-I573-118-121	2	M06	?	0.316056	0.199454	BSNP119	P24
20181123-BMK-I573-118-121	2	O06	?	0.289268	0.182614	BSNP119	P25
20181123-BMK-I573-118-121	2	A08	?	0.260928	0.160505	BSNP119	P26
20181123-BMK-I573-118-121	2	C08	?	0.297254	0.144542	BSNP119	P27
20181123-BMK-I573-118-121	2	E08	?	0.299175	0.233891	BSNP119	P28
20181123-BMK-I573-118-121	2	G08	?	0.306261	0.121239	BSNP119	P29
20181123-BMK-I573-118-121	2	I08	?	0.291376	0.175278	BSNP119	20
20181123-BMK-I573-118-121	2	K08	?	0.302334	0.142794	BSNP119	30
20181123-BMK-I573-118-121	2	M08	?	0.327939	0.162912	BSNP119	P32
20181123-BMK-I573-118-121	2	O08	?	0.292681	0.240069	BSNP119	P33
20181123-BMK-I573-118-121	2	A10	?	0.298725	0.289961	BSNP119	P34
20181123-BMK-I573-118-121	2	C10	?	0.292198	0.138404	BSNP119	P35
20181123-BMK-I573-118-121	2	E10	?	0.3029	0.240695	BSNP119	P36
20181123-BMK-I573-118-121	2	G10	?	0.304376	0.173744	BSNP119	P37
20181123-BMK-I573-118-121	2	I10	?	0.326611	0.199012	BSNP119	P38
20181123-BMK-I573-118-121	2	K10	?	0.297167	0.135279	BSNP119	P39
20181123-BMK-I573-118-121	2	M10	?	0.304222	0.214066	BSNP119	P40
20181123-BMK-I573-118-121	2	O10	?	0.307405	0.266823	BSNP119	P41
20181123-BMK-I573-118-121	2	A12	?	0.247751	0.03	BSNP119	32
20181123-BMK-I573-118-121	2	C12	?	0.322517	0.089396	BSNP119	33
20181123-BMK-I573-118-121	2	E12	?	0.320458	0.072713	BSNP119	37
20181123-BMK-I573-118-121	2	G12	?	0.302553	0.286795	BSNP119	P45
20181123-BMK-I573-118-121	2	I12	?	0.320554	0.242753	BSNP119	P46
20181123-BMK-I573-118-121	2	K12	?	0.294574	0.25921	BSNP119	P47
20181123-BMK-I573-118-121	2	M12	?	0.309654	0.066896	BSNP119	39
20181123-BMK-I573-118-121	2	O12	?	0.291983	0.052878	BSNP119
20181123-BMK-I573-118-121	2	A14	?	0.294503	0.281329	BSNP119	P50
20181123-BMK-I573-118-121	2	C14	?	0.287779	0.272106	BSNP119	P51
20181123-BMK-I573-118-121	2	E14	?	0.343778	0.319293	BSNP119	P52
20181123-BMK-I573-118-121	2	G14	?	0.297697	0.127715	BSNP119	45
20181123-BMK-I573-118-121	2	I14	?	0.32377	0.320931	BSNP119	P54
20181123-BMK-I573-118-121	2	K14	?	0.320229	0.245988	BSNP119	P55
20181123-BMK-I573-118-121	2	M14	?	0.298047	0.103853	BSNP119	47
20181123-BMK-I573-118-121	2	O14	?	0.287593	0.243519	BSNP119	P57
20181123-BMK-I573-118-121	2	A16	?	0.288562	0.266064	BSNP119	P58
20181123-BMK-I573-118-121	2	C16	?	0.300196	0.297083	BSNP119	P59
20181123-BMK-I573-118-121	2	E16	?	0.277037	0.07465	BSNP119	49
20181123-BMK-I573-118-121	2	G16	?	0.262313	0.159102	BSNP119	P61
20181123-BMK-I573-118-121	2	I16	?	0.302126	0.190111	BSNP119	P62
20181123-BMK-I573-118-121	2	K16	?	0.307445	0.226741	BSNP119	P63
20181123-BMK-I573-118-121	2	M16	?	0.29773	0.230556	BSNP119	1
20181123-BMK-I573-118-121	2	O16	?	0.320273	0.264766	BSNP119	2
20181123-BMK-I573-118-121	2	A18	?	0.278913	0.291095	BSNP119	3
20181123-BMK-I573-118-121	2	C18	?	0.302565	0.263038	BSNP119	4
20181123-BMK-I573-118-121	2	E18	?	0.316439	0.280401	BSNP119	5
20181123-BMK-I573-118-121	2	G18	?	0.342015	0.279355	BSNP119	6
20181123-BMK-I573-118-121	2	I18	?	0.310543	0.194407	BSNP119	7
20181123-BMK-I573-118-121	2	K18	?	0.315286	0.196888	BSNP119	8
20181123-BMK-I573-118-121	2	M18	?	0.300227	0.170684	BSNP119	9
20181123-BMK-I573-118-121	2	O18	?	0.282306	0.23164	BSNP119	10
20181123-BMK-I573-118-121	2	A20	?	0.866765	0.832603	BSNP119	11
20181123-BMK-I573-118-121	2	C20	?	0.287878	0.253406	BSNP119	12
20181123-BMK-I573-118-121	2	E20	?	0.318874	0.238791	BSNP119	13
20181123-BMK-I573-118-121	2	G20	?	0.312658	0.088178	BSNP119	50
20181123-BMK-I573-118-121	2	I20	?	0.317895	0.194119	BSNP119	15
20181123-BMK-I573-118-121	2	K20	?	0.310292	0.25402	BSNP119	16
20181123-BMK-I573-118-121	2	M20	?	0.331412	0.257788	BSNP119	17
20181123-BMK-I573-118-121	2	O20	?	0.269192	0.166562	BSNP119	18
20181123-BMK-I573-118-121	2	A22	?	0.260021	0.197902	BSNP119	51
20181123-BMK-I573-118-121	2	C22	?	0.298338	0.206615	BSNP119	52
20181123-BMK-I573-118-121	2	E22	?	0.298011	0.180211	BSNP119	53
20181123-BMK-I573-118-121	2	G22	?	0.324534	0.245837	BSNP119	54
20181123-BMK-I573-118-121	2	I22	?	0.311779	0.218716	BSNP119	55
20181123-BMK-I573-118-121	2	K22	?	0.30754	0.195878	BSNP119	56
20181123-BMK-I573-118-121	2	M22	?	0.285044	0.170436	BSNP119	57
20181123-BMK-I573-118-121	2	O22	?	0.295354	0.23413	BSNP119	46
20181123-BMK-I573-118-121	2	A24	?	0.97	0.97	BSNP119	59
20181123-BMK-I573-118-121	2	C24	?	0.267406	0.171331	BSNP119	48
20181123-BMK-I573-118-121	2	E24	?	0.296106	0.226241	BSNP119	61
20181123-BMK-I573-118-121	2	G24	?	0.295092	0.213588	BSNP119	62
20181123-BMK-I573-118-121	2	I24	?	0.296916	0.152754	BSNP119	63
20181123-BMK-I573-118-121	2	K24	?	0.300363	0.190843	BSNP119	64
20181123-BMK-I573-118-121	2	M24	?	0.303815	0.09942	BSNP119	65
20181123-BMK-I573-118-121	2	O24	?	0.307558	0.139752	BSNP119	66
20181123-BMK-I573-118-121	3	B01	A:A	0.163675	0.880507	BSNP120	P1
20181123-BMK-I573-118-121	3	D01	A:A	0.143146	0.901759	BSNP120	P2
20181123-BMK-I573-118-121	3	F01	A:A	0.142168	0.88701	BSNP120	P3
20181123-BMK-I573-118-121	3	H01	A:A	0.17189	0.906548	BSNP120	P4
20181123-BMK-I573-118-121	3	J01	A:A	0.156024	0.898807	BSNP120	P5
20181123-BMK-I573-118-121	3	L01	A:A	0.196881	0.930106	BSNP120	P6
20181123-BMK-I573-118-121	3	N01	A:A	0.208639	0.917113	BSNP120	P7
20181123-BMK-I573-118-121	3	P01	A:A	0.204775	0.877761	BSNP120	P8
20181123-BMK-I573-118-121	3	B03	A:A	0.153977	0.903689	BSNP120	P9
20181123-BMK-I573-118-121	3	D03	A:A	0.163821	0.880767	BSNP120	P10
20181123-BMK-I573-118-121	3	F03	A:A	0.172916	0.923734	BSNP120	P11
20181123-BMK-I573-118-121	3	H03	A:A	0.189876	0.86133	BSNP120	P12
20181123-BMK-I573-118-121	3	J03	A:A	0.160221	0.910957	BSNP120	P13
20181123-BMK-I573-118-121	3	L03	A:A	0.084441	0.836195	BSNP120	P14
20181123-BMK-I573-118-121	3	N03	A:A	0.139199	0.86075	BSNP120	P15
20181123-BMK-I573-118-121	3	P03	A:A	0.13564	0.864939	BSNP120	P16
20181123-BMK-I573-118-121	3	B05	A:A	0.148359	0.872148	BSNP120	P17
20181123-BMK-I573-118-121	3	D05	A:A	0.194948	0.946775	BSNP120	P19
20181123-BMK-I573-118-121	3	F05	A:A	0.168681	0.919161	BSNP120	P20
20181123-BMK-I573-118-121	3	H05	A:A	0.183099	0.864329	BSNP120	P21
20181123-BMK-I573-118-121	3	J05	A:A	0.185304	0.838662	BSNP120	19
20181123-BMK-I573-118-121	3	L05	A:A	0.134313	0.916309	BSNP120	P23
20181123-BMK-I573-118-121	3	N05	A:A	0.140147	0.911581	BSNP120	P24
20181123-BMK-I573-118-121	3	P05	A:A	0.143379	0.85269	BSNP120	P25
20181123-BMK-I573-118-121	3	B07	A:A	0.10469	0.878354	BSNP120	P26
20181123-BMK-I573-118-121	3	D07	A:A	0.124589	0.895134	BSNP120	P27
20181123-BMK-I573-118-121	3	F07	A:A	0.145365	0.917596	BSNP120	P28
20181123-BMK-I573-118-121	3	H07	A:A	0.089009	0.881395	BSNP120	P29
20181123-BMK-I573-118-121	3	J07	A:A	0.200739	0.886604	BSNP120	20
20181123-BMK-I573-118-121	3	L07	A:A	0.158141	0.837502	BSNP120	30
20181123-BMK-I573-118-121	3	N07	A:A	0.097594	0.86835	BSNP120	P32
20181123-BMK-I573-118-121	3	P07	A:A	0.097795	0.931056	BSNP120	P33
20181123-BMK-I573-118-121	3	B09	A:A	0.154623	0.879067	BSNP120	P34
20181123-BMK-I573-118-121	3	D09	A:A	0.100027	0.85945	BSNP120	P35
20181123-BMK-I573-118-121	3	F09	A:A	0.211779	0.916086	BSNP120	P36
20181123-BMK-I573-118-121	3	H09	?	0.090761	0.660965	BSNP120	P37
20181123-BMK-I573-118-121	3	J09	A:A	0.173719	0.88332	BSNP120	P38
20181123-BMK-I573-118-121	3	L09	A:A	0.171611	0.829568	BSNP120	P39
20181123-BMK-I573-118-121	3	N09	A:A	0.150422	0.914701	BSNP120	P40
20181123-BMK-I573-118-121	3	P09	A:A	0.158111	0.86765	BSNP120	P41
20181123-BMK-I573-118-121	3	B11	?	0.03	0.03	BSNP120	32
20181123-BMK-I573-118-121	3	D11	?	0.374773	0.548305	BSNP120	33
20181123-BMK-I573-118-121	3	F11	?	0.24743	0.616117	BSNP120	37
20181123-BMK-I573-118-121	3	H11	A:A	0.179987	0.944139	BSNP120	P45
20181123-BMK-I573-118-121	3	J11	A:A	0.13844	0.944939	BSNP120	P46
20181123-BMK-I573-118-121	3	L11	A:A	0.163414	0.903975	BSNP120	P47
20181123-BMK-I573-118-121	3	N11	?	0.219054	0.595097	BSNP120	39
20181123-BMK-I573-118-121	3	P11	?	0.97	0.160592	BSNP120
20181123-BMK-I573-118-121	3	B13	A:A	0.120016	0.910621	BSNP120	P50
20181123-BMK-I573-118-121	3	D13	A:A	0.20345	0.904483	BSNP120	P51
20181123-BMK-I573-118-121	3	F13	A:A	0.200186	0.914412	BSNP120	P52
20181123-BMK-I573-118-121	3	H13	A:A	0.083935	0.797328	BSNP120	45
20181123-BMK-I573-118-121	3	J13	A:A	0.172682	0.907119	BSNP120	P54
20181123-BMK-I573-118-121	3	L13	A:A	0.139548	0.918296	BSNP120	P55
20181123-BMK-I573-118-121	3	N13	A:A	0.105004	0.825035	BSNP120	47
20181123-BMK-I573-118-121	3	P13	A:A	0.183989	0.870582	BSNP120	P57
20181123-BMK-I573-118-121	3	B15	A:A	0.160687	0.912205	BSNP120	P58
20181123-BMK-I573-118-121	3	D15	A:A	0.140284	0.922724	BSNP120	P59
20181123-BMK-I573-118-121	3	F15	?	0.598442	0.337056	BSNP120	49
20181123-BMK-I573-118-121	3	H15	A:A	0.166933	0.883457	BSNP120	P61
20181123-BMK-I573-118-121	3	J15	A:A	0.193691	0.914582	BSNP120	P62
20181123-BMK-I573-118-121	3	L15	A:A	0.138049	0.902046	BSNP120	P63
20181123-BMK-I573-118-121	3	N15	A:A	0.117783	0.945679	BSNP120	1
20181123-BMK-I573-118-121	3	P15	A:A	0.135864	0.902023	BSNP120	2
20181123-BMK-I573-118-121	3	B17	A:A	0.146473	0.931469	BSNP120	3
20181123-BMK-I573-118-121	3	D17	A:A	0.139068	0.918996	BSNP120	4
20181123-BMK-I573-118-121	3	F17	A:A	0.15756	0.956581	BSNP120	5
20181123-BMK-I573-118-121	3	H17	A:A	0.148094	0.962649	BSNP120	6
20181123-BMK-I573-118-121	3	J17	A:A	0.10926	0.908146	BSNP120	7
20181123-BMK-I573-118-121	3	L17	A:A	0.150737	0.914977	BSNP120	8
20181123-BMK-I573-118-121	3	N17	A:A	0.167833	0.879777	BSNP120	9
20181123-BMK-I573-118-121	3	P17	A:A	0.162396	0.899927	BSNP120	10
20181123-BMK-I573-118-121	3	B19	A:A	0.170544	0.909923	BSNP120	11
20181123-BMK-I573-118-121	3	D19	A:A	0.147797	0.97	BSNP120	12
20181123-BMK-I573-118-121	3	F19	A:A	0.172262	0.948341	BSNP120	13
20181123-BMK-I573-118-121	3	H19	?	0.575416	0.394278	BSNP120	50
20181123-BMK-I573-118-121	3	J19	A:A	0.182422	0.879101	BSNP120	15
20181123-BMK-I573-118-121	3	L19	A:A	0.20729	0.96175	BSNP120	16
20181123-BMK-I573-118-121	3	N19	A:A	0.151266	0.910565	BSNP120	17
20181123-BMK-I573-118-121	3	P19	A:A	0.139373	0.911875	BSNP120	18
20181123-BMK-I573-118-121	3	B21	A:A	0.100749	0.870211	BSNP120	51
20181123-BMK-I573-118-121	3	D21	A:A	0.118958	0.931644	BSNP120	52
20181123-BMK-I573-118-121	3	F21	A:A	0.143111	0.891767	BSNP120	53
20181123-BMK-I573-118-121	3	H21	A:A	0.120568	0.941907	BSNP120	54
20181123-BMK-I573-118-121	3	J21	A:A	0.14112	0.937204	BSNP120	55
20181123-BMK-I573-118-121	3	L21	A:A	0.115126	0.903327	BSNP120	56
20181123-BMK-I573-118-121	3	N21	A:A	0.150416	0.872496	BSNP120	57
20181123-BMK-I573-118-121	3	P21	A:A	0.200602	0.905521	BSNP120	46
20181123-BMK-I573-118-121	3	B23	A:A	0.123753	0.929896	BSNP120	59
20181123-BMK-I573-118-121	3	D23	A:A	0.139173	0.930207	BSNP120	48
20181123-BMK-I573-118-121	3	F23	A:A	0.163248	0.910675	BSNP120	61
20181123-BMK-I573-118-121	3	H23	A:A	0.259926	0.816418	BSNP120	62
20181123-BMK-I573-118-121	3	J23	A:A	0.111806	0.928624	BSNP120	63
20181123-BMK-I573-118-121	3	L23	A:A	0.179402	0.906852	BSNP120	64
20181123-BMK-I573-118-121	3	N23	A:A	0.222404	0.829032	BSNP120	65
20181123-BMK-I573-118-121	3	P23	A:A	0.113311	0.944552	BSNP120	66
20181123-BMK-I573-118-121	4	B02	G:G	0.89823	0.139813	BSNP121	P1
20181123-BMK-I573-118-121	4	D02	G:G	0.852478	0.099062	BSNP121	P2
20181123-BMK-I573-118-121	4	F02	G:G	0.894098	0.108516	BSNP121	P3
20181123-BMK-I573-118-121	4	H02	G:G	0.867556	0.098491	BSNP121	P4
20181123-BMK-I573-118-121	4	J02	A:G	0.683886	0.946742	BSNP121	P5
20181123-BMK-I573-118-121	4	L02	G:G	0.852198	0.098246	BSNP121	P6
20181123-BMK-I573-118-121	4	N02	G:G	0.892238	0.07528	BSNP121	P7
20181123-BMK-I573-118-121	4	P02	G:G	0.87115	0.06409	BSNP121	P8
20181123-BMK-I573-118-121	4	B04	G:G	0.873058	0.130047	BSNP121	P9
20181123-BMK-I573-118-121	4	D04	G:G	0.874954	0.086559	BSNP121	P10
20181123-BMK-I573-118-121	4	F04	G:G	0.914636	0.081763	BSNP121	P11
20181123-BMK-I573-118-121	4	H04	G:G	0.888965	0.079756	BSNP121	P12
20181123-BMK-I573-118-121	4	J04	A:G	0.640916	0.860762	BSNP121	P13
20181123-BMK-I573-118-121	4	L04	A:G	0.590029	0.79875	BSNP121	P14
20181123-BMK-I573-118-121	4	N04	A:G	0.634087	0.897083	BSNP121	P15
20181123-BMK-I573-118-121	4	P04	A:G	0.625382	0.925614	BSNP121	P16
20181123-BMK-I573-118-121	4	B06	A:G	0.605658	0.877086	BSNP121	P17
20181123-BMK-I573-118-121	4	D06	G:G	0.891205	0.126044	BSNP121	P19
20181123-BMK-I573-118-121	4	F06	G:G	0.903105	0.090025	BSNP121	P20
20181123-BMK-I573-118-121	4	H06	G:G	0.88519	0.093379	BSNP121	P21
20181123-BMK-I573-118-121	4	J06	G:G	0.858349	0.050548	BSNP121	19
20181123-BMK-I573-118-121	4	L06	G:G	0.892748	0.084254	BSNP121	P23
20181123-BMK-I573-118-121	4	N06	G:G	0.881412	0.06864	BSNP121	P24
20181123-BMK-I573-118-121	4	P06	G:G	0.871109	0.049221	BSNP121	P25
20181123-BMK-I573-118-121	4	B08	G:G	0.873079	0.096153	BSNP121	P26
20181123-BMK-I573-118-121	4	D08	G:G	0.875149	0.086236	BSNP121	P27
20181123-BMK-I573-118-121	4	F08	G:G	0.882	0.080513	BSNP121	P28
20181123-BMK-I573-118-121	4	H08	G:G	0.862661	0.105133	BSNP121	P29
20181123-BMK-I573-118-121	4	J08	G:G	0.892444	0.08356	BSNP121	20
20181123-BMK-I573-118-121	4	L08	G:G	0.877179	0.065014	BSNP121	30
20181123-BMK-I573-118-121	4	N08	G:G	0.824962	0.086576	BSNP121	P32
20181123-BMK-I573-118-121	4	P08	G:G	0.909157	0.073071	BSNP121	P33
20181123-BMK-I573-118-121	4	B10	G:G	0.854389	0.128749	BSNP121	P34
20181123-BMK-I573-118-121	4	D10	G:G	0.82956	0.072285	BSNP121	P35
20181123-BMK-I573-118-121	4	F10	G:G	0.911102	0.050175	BSNP121	P36
20181123-BMK-I573-118-121	4	H10	G:G	0.856735	0.092904	BSNP121	P37
20181123-BMK-I573-118-121	4	J10	G:G	0.882328	0.058577	BSNP121	P38
20181123-BMK-I573-118-121	4	L10	G:G	0.840629	0.104975	BSNP121	P39
20181123-BMK-I573-118-121	4	N10	G:G	0.85162	0.082804	BSNP121	P40
20181123-BMK-I573-118-121	4	P10	G:G	0.885595	0.073951	BSNP121	P41
20181123-BMK-I573-118-121	4	B12	?	0.121557	0.102511	BSNP121	32
20181123-BMK-I573-118-121	4	D12	?	0.726968	0.089144	BSNP121	33
20181123-BMK-I573-118-121	4	F12	?	0.454558	0.59062	BSNP121	37
20181123-BMK-I573-118-121	4	H12	G:G	0.845231	0.074042	BSNP121	P45
20181123-BMK-I573-118-121	4	J12	G:G	0.906828	0.050668	BSNP121	P46
20181123-BMK-I573-118-121	4	L12	A:G	0.6579	0.97	BSNP121	P47
20181123-BMK-I573-118-121	4	N12	?	0.622899	0.10118	BSNP121	39
20181123-BMK-I573-118-121	4	P12	?	0.03	0.239809	BSNP121
20181123-BMK-I573-118-121	4	B14	G:G	0.910103	0.117094	BSNP121	P50
20181123-BMK-I573-118-121	4	D14	G:G	0.927483	0.091322	BSNP121	P51
20181123-BMK-I573-118-121	4	F14	G:G	0.890246	0.106827	BSNP121	P52
20181123-BMK-I573-118-121	4	H14	G:G	0.807459	0.079012	BSNP121	45
20181123-BMK-I573-118-121	4	J14	G:G	0.896735	0.087378	BSNP121	P54
20181123-BMK-I573-118-121	4	L14	G:G	0.897234	0.094052	BSNP121	P55
20181123-BMK-I573-118-121	4	N14	G:G	0.793449	0.10381	BSNP121	47
20181123-BMK-I573-118-121	4	P14	G:G	0.862237	0.099739	BSNP121	P57
20181123-BMK-I573-118-121	4	B16	G:G	0.914945	0.104935	BSNP121	P58
20181123-BMK-I573-118-121	4	D16	G:G	0.916799	0.079615	BSNP121	P59
20181123-BMK-I573-118-121	4	F16	?	0.567753	0.155439	BSNP121	49
20181123-BMK-I573-118-121	4	H16	G:G	0.891501	0.049548	BSNP121	P61
20181123-BMK-I573-118-121	4	J16	G:G	0.925155	0.076416	BSNP121	P62
20181123-BMK-I573-118-121	4	L16	G:G	0.86422	0.075316	BSNP121	P63
20181123-BMK-I573-118-121	4	N16	G:G	0.898775	0.140847	BSNP121	1
20181123-BMK-I573-118-121	4	P16	G:G	0.879694	0.068263	BSNP121	2
20181123-BMK-I573-118-121	4	B18	G:G	0.86521	0.094504	BSNP121	3
20181123-BMK-I573-118-121	4	D18	A:G	0.680978	0.947745	BSNP121	4
20181123-BMK-I573-118-121	4	F18	G:G	0.97	0.102918	BSNP121	5
20181123-BMK-I573-118-121	4	H18	G:G	0.94457	0.089921	BSNP121	6
20181123-BMK-I573-118-121	4	J18	G:G	0.892412	0.059756	BSNP121	7
20181123-BMK-I573-118-121	4	L18	G:G	0.909387	0.067907	BSNP121	8
20181123-BMK-I573-118-121	4	N18	A:G	0.620716	0.88878	BSNP121	9
20181123-BMK-I573-118-121	4	P18	G:G	0.871338	0.040917	BSNP121	10
20181123-BMK-I573-118-121	4	B20	G:G	0.857518	0.091148	BSNP121	11
20181123-BMK-I573-118-121	4	D20	G:G	0.898427	0.070449	BSNP121	12
20181123-BMK-I573-118-121	4	F20	G:G	0.917383	0.096567	BSNP121	13
20181123-BMK-I573-118-121	4	H20	?	0.384748	0.494244	BSNP121	50
20181123-BMK-I573-118-121	4	J20	G:G	0.900216	0.056049	BSNP121	15
20181123-BMK-I573-118-121	4	L20	G:G	0.911396	0.072937	BSNP121	16
20181123-BMK-I573-118-121	4	N20	G:G	0.89021	0.098148	BSNP121	17
20181123-BMK-I573-118-121	4	P20	G:G	0.876231	0.03	BSNP121	18
20181123-BMK-I573-118-121	4	B22	G:G	0.868459	0.07937	BSNP121	51
20181123-BMK-I573-118-121	4	D22	G:G	0.866667	0.084397	BSNP121	52
20181123-BMK-I573-118-121	4	F22	G:G	0.870819	0.075337	BSNP121	53
20181123-BMK-I573-118-121	4	H22	G:G	0.888759	0.084968	BSNP121	54
20181123-BMK-I573-118-121	4	J22	G:G	0.858824	0.094851	BSNP121	55
20181123-BMK-I573-118-121	4	L22	G:G	0.861241	0.114917	BSNP121	56
20181123-BMK-I573-118-121	4	N22	G:G	0.884409	0.05676	BSNP121	57
20181123-BMK-I573-118-121	4	P22	G:G	0.88565	0.04911	BSNP121	46
20181123-BMK-I573-118-121	4	B24	A:G	0.659724	0.937707	BSNP121	59
20181123-BMK-I573-118-121	4	D24	G:G	0.878905	0.090489	BSNP121	48
20181123-BMK-I573-118-121	4	F24	G:G	0.917465	0.068754	BSNP121	61
20181123-BMK-I573-118-121	4	H24	A:G	0.546096	0.837541	BSNP121	62
20181123-BMK-I573-118-121	4	J24	G:G	0.917223	0.090023	BSNP121	63
20181123-BMK-I573-118-121	4	L24	G:G	0.950173	0.069403	BSNP121	64
20181123-BMK-I573-118-121	4	N24	G:G	0.860581	0.076125	BSNP121	65
20181123-BMK-I573-118-121	4	P24	G:G	0.960711	0.101248	BSNP121	66
20181123-BMK-I573-122-125	1	A01	G:G	0.819402	0.097589	BSNP122	P1
20181123-BMK-I573-122-125	1	C01	G:G	0.838002	0.07608	BSNP122	P2
20181123-BMK-I573-122-125	1	E01	G:G	0.858538	0.078347	BSNP122	P3
20181123-BMK-I573-122-125	1	G01	G:G	0.87095	0.070974	BSNP122	P4
20181123-BMK-I573-122-125	1	I01	?	1.212463	0.276071	BSNP122	P5
20181123-BMK-I573-122-125	1	K01	G:G	0.861114	0.078224	BSNP122	P6
20181123-BMK-I573-122-125	1	M01	G:G	0.804019	0.063813	BSNP122	P7
20181123-BMK-I573-122-125	1	O01	G:G	0.771808	0.07812	BSNP122	P8
20181123-BMK-I573-122-125	1	A03	G:G	0.856824	0.051746	BSNP122	P9
20181123-BMK-I573-122-125	1	C03	G:G	0.85297	0.070197	BSNP122	P10
20181123-BMK-I573-122-125	1	E03	G:G	0.913395	0.059658	BSNP122	P11
20181123-BMK-I573-122-125	1	G03	G:G	0.8376	0.063772	BSNP122	P12
20181123-BMK-I573-122-125	1	I03	G:G	0.893818	0.07672	BSNP122	P13
20181123-BMK-I573-122-125	1	K03	G:G	0.815236	0.089021	BSNP122	P14
20181123-BMK-I573-122-125	1	M03	G:G	0.842543	0.055349	BSNP122	P15
20181123-BMK-I573-122-125	1	O03	G:G	0.79673	0.04039	BSNP122	P16
20181123-BMK-I573-122-125	1	A05	G:G	0.577726	0.077461	BSNP122	P17
20181123-BMK-I573-122-125	1	C05	G:G	0.871557	0.067026	BSNP122	P19
20181123-BMK-I573-122-125	1	E05	G:G	0.885024	0.07758	BSNP122	P20
20181123-BMK-I573-122-125	1	G05	G:G	0.86395	0.065867	BSNP122	P21
20181123-BMK-I573-122-125	1	I05	A:G	0.35744	0.478559	BSNP122	19
20181123-BMK-I573-122-125	1	K05	A:G	0.374299	0.503774	BSNP122	P23
20181123-BMK-I573-122-125	1	M05	G:G	0.836264	0.053658	BSNP122	P24
20181123-BMK-I573-122-125	1	O05	G:G	0.895427	0.043903	BSNP122	P25
20181123-BMK-I573-122-125	1	A07	G:G	0.826564	0.047837	BSNP122	P26
20181123-BMK-I573-122-125	1	C07	A:G	0.34123	0.482931	BSNP122	P27
20181123-BMK-I573-122-125	1	E07	G:G	0.863428	0.07319	BSNP122	P28
20181123-BMK-I573-122-125	1	G07	A:G	0.35774	0.473928	BSNP122	P29
20181123-BMK-I573-122-125	1	I07	G:G	0.883774	0.081746	BSNP122	20
20181123-BMK-I573-122-125	1	K07	A:G	0.322936	0.48876	BSNP122	30
20181123-BMK-I573-122-125	1	M07	G:G	0.795102	0.079077	BSNP122	P32
20181123-BMK-I573-122-125	1	O07	A:G	0.358784	0.52276	BSNP122	P33
20181123-BMK-I573-122-125	1	A09	G:G	0.882559	0.039508	BSNP122	P34
20181123-BMK-I573-122-125	1	C09	G:G	0.773387	0.063355	BSNP122	P35
20181123-BMK-I573-122-125	1	E09	A:G	0.402956	0.515119	BSNP122	P36
20181123-BMK-I573-122-125	1	G09	G:G	0.872232	0.069683	BSNP122	P37
20181123-BMK-I573-122-125	1	I09	G:G	0.884774	0.070854	BSNP122	P38
20181123-BMK-I573-122-125	1	K09	G:G	0.798954	0.073793	BSNP122	P39
20181123-BMK-I573-122-125	1	M09	G:G	0.874806	0.069746	BSNP122	P40
20181123-BMK-I573-122-125	1	O09	G:G	0.880746	0.047721	BSNP122	P41
20181123-BMK-I573-122-125	1	A11	?	0.03	0.080303	BSNP122	32
20181123-BMK-I573-122-125	1	C11	G:G	0.618262	0.07893	BSNP122	33
20181123-BMK-I573-122-125	1	E11	G:G	0.572461	0.099343	BSNP122	37
20181123-BMK-I573-122-125	1	G11	G:G	0.923337	0.071463	BSNP122	P45
20181123-BMK-I573-122-125	1	I11	G:G	0.920113	0.062347	BSNP122	P46
20181123-BMK-I573-122-125	1	K11	G:G	0.897388	0.078616	BSNP122	P47
20181123-BMK-I573-122-125	1	M11	G:G	0.588363	0.105195	BSNP122	39
20181123-BMK-I573-122-125	1	O11	?	0.064836	0.124415	BSNP122
20181123-BMK-I573-122-125	1	A13	G:G	0.870418	0.03	BSNP122	P50
20181123-BMK-I573-122-125	1	C13	G:G	0.88142	0.041305	BSNP122	P51
20181123-BMK-I573-122-125	1	E13	G:G	0.897867	0.069632	BSNP122	P52
20181123-BMK-I573-122-125	1	G13	G:G	0.816341	0.081105	BSNP122	45
20181123-BMK-I573-122-125	1	I13	G:G	0.913841	0.06485	BSNP122	P54
20181123-BMK-I573-122-125	1	K13	G:G	0.960667	0.072591	BSNP122	P55
20181123-BMK-I573-122-125	1	M13	G:G	0.76846	0.080545	BSNP122	47
20181123-BMK-I573-122-125	1	O13	G:G	0.898484	0.048368	BSNP122	P57
20181123-BMK-I573-122-125	1	A15	G:G	0.855578	0.033306	BSNP122	P58
20181123-BMK-I573-122-125	1	C15	G:G	0.879597	0.056722	BSNP122	P59
20181123-BMK-I573-122-125	1	E15	G:G	0.681555	0.074885	BSNP122	49
20181123-BMK-I573-122-125	1	G15	G:G	0.858794	0.077482	BSNP122	P61
20181123-BMK-I573-122-125	1	I15	G:G	0.891268	0.057974	BSNP122	P62
20181123-BMK-I573-122-125	1	K15	G:G	0.758728	0.08823	BSNP122	P63
20181123-BMK-I573-122-125	1	M15	G:G	0.874407	0.063592	BSNP122	1
20181123-BMK-I573-122-125	1	O15	G:G	0.88508	0.048694	BSNP122	2
20181123-BMK-I573-122-125	1	A17	G:G	0.864695	0.04234	BSNP122	3
20181123-BMK-I573-122-125	1	C17	A:G	0.394894	0.525614	BSNP122	4
20181123-BMK-I573-122-125	1	E17	G:G	0.943391	0.034361	BSNP122	5
20181123-BMK-I573-122-125	1	G17	G:G	0.931482	0.061587	BSNP122	6
20181123-BMK-I573-122-125	1	I17	G:G	0.891088	0.067001	BSNP122	7
20181123-BMK-I573-122-125	1	K17	G:G	0.854422	0.063945	BSNP122	8
20181123-BMK-I573-122-125	1	M17	G:G	0.839538	0.071121	BSNP122	9
20181123-BMK-I573-122-125	1	O17	G:G	0.882474	0.058453	BSNP122	10
20181123-BMK-I573-122-125	1	A19	A:G	0.399682	0.529718	BSNP122	11
20181123-BMK-I573-122-125	1	C19	G:G	0.942585	0.048882	BSNP122	12
20181123-BMK-I573-122-125	1	E19	G:G	0.906789	0.070376	BSNP122	13
20181123-BMK-I573-122-125	1	G19	G:G	0.599438	0.085453	BSNP122	50
20181123-BMK-I573-122-125	1	I19	G:G	0.864793	0.07061	BSNP122	15
20181123-BMK-I573-122-125	1	K19	A:G	0.412167	0.522619	BSNP122	16
20181123-BMK-I573-122-125	1	M19	G:G	0.896837	0.064536	BSNP122	17
20181123-BMK-I573-122-125	1	O19	G:G	0.847447	0.04184	BSNP122	18
20181123-BMK-I573-122-125	1	A21	A:G	0.355187	0.475038	BSNP122	51
20181123-BMK-I573-122-125	1	C21	G:G	0.863857	0.045519	BSNP122	52
20181123-BMK-I573-122-125	1	E21	G:G	0.861093	0.071591	BSNP122	53
20181123-BMK-I573-122-125	1	G21	G:G	0.860268	0.058511	BSNP122	54
20181123-BMK-I573-122-125	1	I21	G:G	0.885927	0.065102	BSNP122	55
20181123-BMK-I573-122-125	1	K21	A:A	0.115026	0.97	BSNP122	56
20181123-BMK-I573-122-125	1	M21	G:G	0.839584	0.050773	BSNP122	57
20181123-BMK-I573-122-125	1	O21	G:G	0.85617	0.036173	BSNP122	46
20181123-BMK-I573-122-125	1	A23	G:G	0.825931	0.031487	BSNP122	59
20181123-BMK-I573-122-125	1	C23	G:G	0.84403	0.03785	BSNP122	48
20181123-BMK-I573-122-125	1	E23	G:G	0.862006	0.041141	BSNP122	61
20181123-BMK-I573-122-125	1	G23	G:G	0.774487	0.039747	BSNP122	62
20181123-BMK-I573-122-125	1	I23	G:G	0.861957	0.048813	BSNP122	63
20181123-BMK-I573-122-125	1	K23	G:G	0.863754	0.047779	BSNP122	64
20181123-BMK-I573-122-125	1	M23	G:G	0.722427	0.04818	BSNP122	65
20181123-BMK-I573-122-125	1	O23	G:G	0.825491	0.04135	BSNP122	66
20181123-BMK-I573-122-125	2	A02	C:C	0.839326	0.149397	BSNP123	P1
20181123-BMK-I573-122-125	2	C02	C:C	0.906863	0.107104	BSNP123	P2
20181123-BMK-I573-122-125	2	E02	C:C	0.913412	0.132608	BSNP123	P3
20181123-BMK-I573-122-125	2	G02	C:C	0.921815	0.117416	BSNP123	P4
20181123-BMK-I573-122-125	2	I02	C:C	0.771753	0.108846	BSNP123	P5
20181123-BMK-I573-122-125	2	K02	C:C	0.868675	0.092781	BSNP123	P6
20181123-BMK-I573-122-125	2	M02	C:C	0.92146	0.117265	BSNP123	P7
20181123-BMK-I573-122-125	2	O02	C:C	0.855063	0.120511	BSNP123	P8
20181123-BMK-I573-122-125	2	A04	C:C	0.890609	0.100169	BSNP123	P9
20181123-BMK-I573-122-125	2	C04	C:C	0.868272	0.090331	BSNP123	P10
20181123-BMK-I573-122-125	2	E04	C:C	0.921998	0.132307	BSNP123	P11
20181123-BMK-I573-122-125	2	G04	C:C	0.900721	0.127486	BSNP123	P12
20181123-BMK-I573-122-125	2	I04	C:C	0.961638	0.136019	BSNP123	P13
20181123-BMK-I573-122-125	2	K04	C:C	0.930512	0.042921	BSNP123	P14
20181123-BMK-I573-122-125	2	M04	C:C	0.892847	0.08431	BSNP123	P15
20181123-BMK-I573-122-125	2	O04	C:C	0.904317	0.08588	BSNP123	P16
20181123-BMK-I573-122-125	2	A06	C:C	0.871455	0.051937	BSNP123	P17
20181123-BMK-I573-122-125	2	C06	C:C	0.914825	0.145883	BSNP123	P19
20181123-BMK-I573-122-125	2	E06	C:C	0.926956	0.131438	BSNP123	P20
20181123-BMK-I573-122-125	2	G06	C:C	0.875173	0.120475	BSNP123	P21
20181123-BMK-I573-122-125	2	I06	C:C	0.891692	0.122688	BSNP123	19
20181123-BMK-I573-122-125	2	K06	C:C	0.882537	0.074086	BSNP123	P23
20181123-BMK-I573-122-125	2	M06	C:C	0.898607	0.122631	BSNP123	P24
20181123-BMK-I573-122-125	2	O06	C:C	0.866025	0.092757	BSNP123	P25
20181123-BMK-I573-122-125	2	A08	C:C	0.858973	0.060908	BSNP123	P26
20181123-BMK-I573-122-125	2	C08	C:C	0.934006	0.03	BSNP123	P27
20181123-BMK-I573-122-125	2	E08	C:C	0.927869	0.12166	BSNP123	P28
20181123-BMK-I573-122-125	2	G08	C:C	0.859387	0.057729	BSNP123	P29
20181123-BMK-I573-122-125	2	I08	C:C	0.886739	0.134702	BSNP123	20
20181123-BMK-I573-122-125	2	K08	C:C	0.843486	0.120187	BSNP123	30
20181123-BMK-I573-122-125	2	M08	C:C	0.882764	0.072392	BSNP123	P32
20181123-BMK-I573-122-125	2	O08	C:C	0.934898	0.091597	BSNP123	P33
20181123-BMK-I573-122-125	2	A10	C:C	0.934086	0.108666	BSNP123	P34
20181123-BMK-I573-122-125	2	C10	C:C	0.861759	0.06403	BSNP123	P35
20181123-BMK-I573-122-125	2	E10	C:C	0.919104	0.103241	BSNP123	P36
20181123-BMK-I573-122-125	2	G10	C:C	0.913271	0.096776	BSNP123	P37
20181123-BMK-I573-122-125	2	I10	C:C	0.898633	0.129083	BSNP123	P38
20181123-BMK-I573-122-125	2	K10	C:C	0.838918	0.086694	BSNP123	P39
20181123-BMK-I573-122-125	2	M10	C:C	0.888956	0.119704	BSNP123	P40
20181123-BMK-I573-122-125	2	O10	C:C	0.918093	0.099429	BSNP123	P41
20181123-BMK-I573-122-125	2	A12	?	0.03	0.041166	BSNP123	32
20181123-BMK-I573-122-125	2	C12	C:C	0.702463	0.088194	BSNP123	33
20181123-BMK-I573-122-125	2	E12	C:C	0.684339	0.075826	BSNP123	37
20181123-BMK-I573-122-125	2	G12	C:C	0.929672	0.12612	BSNP123	P45
20181123-BMK-I573-122-125	2	I12	C:C	0.950586	0.120558	BSNP123	P46
20181123-BMK-I573-122-125	2	K12	C:C	0.944899	0.126806	BSNP123	P47
20181123-BMK-I573-122-125	2	M12	C:C	0.687664	0.076398	BSNP123	39
20181123-BMK-I573-122-125	2	O12	?	0.144765	0.137968	BSNP123
20181123-BMK-I573-122-125	2	A14	C:C	0.89232	0.117694	BSNP123	P50
20181123-BMK-I573-122-125	2	C14	C:C	0.933988	0.116498	BSNP123	P51
20181123-BMK-I573-122-125	2	E14	C:C	0.910407	0.148547	BSNP123	P52
20181123-BMK-I573-122-125	2	G14	C:C	0.836482	0.089903	BSNP123	45
20181123-BMK-I573-122-125	2	I14	C:C	0.941412	0.126813	BSNP123	P54
20181123-BMK-I573-122-125	2	K14	C:C	0.930788	0.124737	BSNP123	P55
20181123-BMK-I573-122-125	2	M14	C:C	0.815444	0.06981	BSNP123	47
20181123-BMK-I573-122-125	2	O14	C:C	0.902897	0.088643	BSNP123	P57
20181123-BMK-I573-122-125	2	A16	C:C	0.923585	0.092525	BSNP123	P58
20181123-BMK-I573-122-125	2	C16	C:C	0.932822	0.116502	BSNP123	P59
20181123-BMK-I573-122-125	2	E16	C:C	0.781705	0.055171	BSNP123	49
20181123-BMK-I573-122-125	2	G16	C:C	0.885971	0.146116	BSNP123	P61
20181123-BMK-I573-122-125	2	I16	C:C	0.934151	0.120204	BSNP123	P62
20181123-BMK-I573-122-125	2	K16	C:C	0.890795	0.125829	BSNP123	P63
20181123-BMK-I573-122-125	2	M16	T:T	0.114513	0.97	BSNP123	1
20181123-BMK-I573-122-125	2	O16	C:C	0.934081	0.099817	BSNP123	2
20181123-BMK-I573-122-125	2	A18	C:C	0.956957	0.101152	BSNP123	3
20181123-BMK-I573-122-125	2	C18	C:C	0.947105	0.16168	BSNP123	4
20181123-BMK-I573-122-125	2	E18	C:C	0.927886	0.139468	BSNP123	5
20181123-BMK-I573-122-125	2	G18	C:C	0.89985	0.141548	BSNP123	6
20181123-BMK-I573-122-125	2	I18	C:C	0.922637	0.121947	BSNP123	7
20181123-BMK-I573-122-125	2	K18	C:C	0.882056	0.121904	BSNP123	8
20181123-BMK-I573-122-125	2	M18	C:C	0.873992	0.098842	BSNP123	9
20181123-BMK-I573-122-125	2	O18	C:C	0.919675	0.087269	BSNP123	10
20181123-BMK-I573-122-125	2	A20	C:C	0.935448	0.114739	BSNP123	11
20181123-BMK-I573-122-125	2	C20	C:C	0.94298	0.127053	BSNP123	12
20181123-BMK-I573-122-125	2	E20	C:C	0.909755	0.09911	BSNP123	13
20181123-BMK-I573-122-125	2	G20	C:C	0.652031	0.091932	BSNP123	50
20181123-BMK-I573-122-125	2	I20	C:C	0.9528	0.114217	BSNP123	15
20181123-BMK-I573-122-125	2	K20	C:C	0.97	0.112839	BSNP123	16
20181123-BMK-I573-122-125	2	M20	C:C	0.925	0.101062	BSNP123	17
20181123-BMK-I573-122-125	2	O20	C:C	0.858121	0.069582	BSNP123	18
20181123-BMK-I573-122-125	2	A22	T:C	0.388359	0.534876	BSNP123	51
20181123-BMK-I573-122-125	2	C22	C:C	0.918801	0.08015	BSNP123	52
20181123-BMK-I573-122-125	2	E22	C:C	0.907339	0.052334	BSNP123	53
20181123-BMK-I573-122-125	2	G22	C:C	0.950705	0.087134	BSNP123	54
20181123-BMK-I573-122-125	2	I22	C:C	0.893889	0.096186	BSNP123	55
20181123-BMK-I573-122-125	2	K22	C:C	0.890377	0.056714	BSNP123	56
20181123-BMK-I573-122-125	2	M22	C:C	0.91277	0.08314	BSNP123	57
20181123-BMK-I573-122-125	2	O22	C:C	0.912355	0.074655	BSNP123	46
20181123-BMK-I573-122-125	2	A24	C:C	0.944866	0.075691	BSNP123	59
20181123-BMK-I573-122-125	2	C24	C:C	0.89768	0.088835	BSNP123	48
20181123-BMK-I573-122-125	2	E24	C:C	0.911479	0.121536	BSNP123	61
20181123-BMK-I573-122-125	2	G24	C:C	0.870915	0.127953	BSNP123	62
20181123-BMK-I573-122-125	2	I24	C:C	0.865788	0.093228	BSNP123	63
20181123-BMK-I573-122-125	2	K24	C:C	0.954754	0.084299	BSNP123	64
20181123-BMK-I573-122-125	2	M24	C:C	0.847982	0.088236	BSNP123	65
20181123-BMK-I573-122-125	2	O24	C:C	0.914996	0.099469	BSNP123	66
20181123-BMK-I573-122-125	3	B01	A:A	0.132876	0.949569	BSNP124	P1
20181123-BMK-I573-122-125	3	D01	A:A	0.123152	0.92262	BSNP124	P2
20181123-BMK-I573-122-125	3	F01	A:A	0.16571	0.905582	BSNP124	P3
20181123-BMK-I573-122-125	3	H01	A:A	0.17627	0.922819	BSNP124	P4
20181123-BMK-I573-122-125	3	J01	C:C	0.97	0.122584	BSNP124	P5
20181123-BMK-I573-122-125	3	L01	A:A	0.157272	0.949968	BSNP124	P6
20181123-BMK-I573-122-125	3	N01	A:A	0.146339	0.929603	BSNP124	P7
20181123-BMK-I573-122-125	3	P01	A:A	0.107406	0.880256	BSNP124	P8
20181123-BMK-I573-122-125	3	B03	A:A	0.125783	0.953499	BSNP124	P9
20181123-BMK-I573-122-125	3	D03	A:A	0.195112	0.837723	BSNP124	P10
20181123-BMK-I573-122-125	3	F03	A:A	0.143281	0.816769	BSNP124	P11
20181123-BMK-I573-122-125	3	H03	A:A	0.179784	0.853896	BSNP124	P12
20181123-BMK-I573-122-125	3	J03	A:A	0.189386	0.919465	BSNP124	P13
20181123-BMK-I573-122-125	3	L03	A:A	0.173383	0.770181	BSNP124	P14
20181123-BMK-I573-122-125	3	N03	A:A	0.166871	0.824183	BSNP124	P15
20181123-BMK-I573-122-125	3	P03	A:A	0.124563	0.840449	BSNP124	P16
20181123-BMK-I573-122-125	3	B05	A:A	0.114231	0.898682	BSNP124	P17
20181123-BMK-I573-122-125	3	D05	A:A	0.14468	0.901204	BSNP124	P19
20181123-BMK-I573-122-125	3	F05	A:A	0.193434	0.92007	BSNP124	P20
20181123-BMK-I573-122-125	3	H05	A:A	0.180886	0.89068	BSNP124	P21
20181123-BMK-I573-122-125	3	J05	A:A	0.178124	0.783277	BSNP124	19
20181123-BMK-I573-122-125	3	L05	A:A	0.167221	0.85409	BSNP124	P23
20181123-BMK-I573-122-125	3	N05	A:A	0.148694	0.857649	BSNP124	P24
20181123-BMK-I573-122-125	3	P05	A:A	0.114284	0.827186	BSNP124	P25
20181123-BMK-I573-122-125	3	B07	A:A	0.127491	0.851339	BSNP124	P26
20181123-BMK-I573-122-125	3	D07	A:A	0.142851	0.824262	BSNP124	P27
20181123-BMK-I573-122-125	3	F07	A:A	0.18462	0.916364	BSNP124	P28
20181123-BMK-I573-122-125	3	H07	A:A	0.103778	0.771002	BSNP124	P29
20181123-BMK-I573-122-125	3	J07	A:A	0.131265	0.853616	BSNP124	20
20181123-BMK-I573-122-125	3	L07	A:A	0.185383	0.835191	BSNP124	30
20181123-BMK-I573-122-125	3	N07	A:A	0.131721	0.738601	BSNP124	P32
20181123-BMK-I573-122-125	3	P07	A:A	0.112756	0.916395	BSNP124	P33
20181123-BMK-I573-122-125	3	B09	A:A	0.14045	0.91871	BSNP124	P34
20181123-BMK-I573-122-125	3	D09	A:A	0.144301	0.734158	BSNP124	P35
20181123-BMK-I573-122-125	3	F09	A:A	0.168303	0.960793	BSNP124	P36
20181123-BMK-I573-122-125	3	H09	A:A	0.231061	0.845968	BSNP124	P37
20181123-BMK-I573-122-125	3	J09	A:A	0.215919	0.88992	BSNP124	P38
20181123-BMK-I573-122-125	3	L09	A:A	0.17149	0.758142	BSNP124	P39
20181123-BMK-I573-122-125	3	N09	A:A	0.14583	0.932271	BSNP124	P40
20181123-BMK-I573-122-125	3	P09	A:A	0.123731	0.920227	BSNP124	P41
20181123-BMK-I573-122-125	3	B11	?	0.034666	0.03	BSNP124	32
20181123-BMK-I573-122-125	3	D11	?	0.127014	0.540242	BSNP124	33
20181123-BMK-I573-122-125	3	F11	?	0.192408	0.379251	BSNP124	37
20181123-BMK-I573-122-125	3	H11	A:A	0.205986	0.929065	BSNP124	P45
20181123-BMK-I573-122-125	3	J11	A:A	0.217383	0.878938	BSNP124	P46
20181123-BMK-I573-122-125	3	L11	A:A	0.192298	0.929522	BSNP124	P47
20181123-BMK-I573-122-125	3	N11	?	0.120206	0.245529	BSNP124	39
20181123-BMK-I573-122-125	3	P11	?	0.054684	0.087385	BSNP124
20181123-BMK-I573-122-125	3	B13	A:A	0.118802	0.959006	BSNP124	P50
20181123-BMK-I573-122-125	3	D13	A:A	0.156494	0.933936	BSNP124	P51
20181123-BMK-I573-122-125	3	F13	A:A	0.197846	0.911911	BSNP124	P52
20181123-BMK-I573-122-125	3	H13	A:A	0.234479	0.817201	BSNP124	45
20181123-BMK-I573-122-125	3	J13	A:A	0.188558	0.927538	BSNP124	P54
20181123-BMK-I573-122-125	3	L13	A:A	0.174506	0.966278	BSNP124	P55
20181123-BMK-I573-122-125	3	N13	A:A	0.125333	0.73334	BSNP124	47
20181123-BMK-I573-122-125	3	P13	A:A	0.101365	0.904611	BSNP124	P57
20181123-BMK-I573-122-125	3	B15	A:A	0.100965	0.910219	BSNP124	P58
20181123-BMK-I573-122-125	3	D15	A:A	0.149082	0.941641	BSNP124	P59
20181123-BMK-I573-122-125	3	F15	?	0.03	0.187709	BSNP124	49
20181123-BMK-I573-122-125	3	H15	A:A	0.260143	0.888446	BSNP124	P61
20181123-BMK-I573-122-125	3	J15	A:A	0.156077	0.939114	BSNP124	P62
20181123-BMK-I573-122-125	3	L15	A:A	0.169865	0.899574	BSNP124	P63
20181123-BMK-I573-122-125	3	N15	A:A	0.151454	0.907152	BSNP124	1
20181123-BMK-I573-122-125	3	P15	A:A	0.124556	0.90127	BSNP124	2
20181123-BMK-I573-122-125	3	B17	A:A	0.11766	0.90604	BSNP124	3
20181123-BMK-I573-122-125	3	D17	A:A	0.154293	0.932107	BSNP124	4
20181123-BMK-I573-122-125	3	F17	A:A	0.183485	0.97	BSNP124	5
20181123-BMK-I573-122-125	3	H17	A:A	0.189656	0.96141	BSNP124	6
20181123-BMK-I573-122-125	3	J17	A:A	0.21446	0.900908	BSNP124	7
20181123-BMK-I573-122-125	3	L17	A:A	0.178524	0.895949	BSNP124	8
20181123-BMK-I573-122-125	3	N17	A:A	0.131547	0.826168	BSNP124	9
20181123-BMK-I573-122-125	3	P17	A:A	0.124142	0.924252	BSNP124	10
20181123-BMK-I573-122-125	3	B19	A:A	0.126127	0.937636	BSNP124	11
20181123-BMK-I573-122-125	3	D19	A:A	0.162237	0.969325	BSNP124	12
20181123-BMK-I573-122-125	3	F19	A:A	0.189152	0.908439	BSNP124	13
20181123-BMK-I573-122-125	3	H19	?	0.180935	0.426038	BSNP124	50
20181123-BMK-I573-122-125	3	J19	A:A	0.18096	0.888641	BSNP124	15
20181123-BMK-I573-122-125	3	L19	A:A	0.189645	0.942501	BSNP124	16
20181123-BMK-I573-122-125	3	N19	A:A	0.168875	0.893195	BSNP124	17
20181123-BMK-I573-122-125	3	P19	A:A	0.126714	0.883128	BSNP124	18
20181123-BMK-I573-122-125	3	B21	A:A	0.117159	0.834761	BSNP124	51
20181123-BMK-I573-122-125	3	D21	A:A	0.140814	0.889928	BSNP124	52
20181123-BMK-I573-122-125	3	F21	A:A	0.161664	0.881913	BSNP124	53
20181123-BMK-I573-122-125	3	H21	A:A	0.161129	0.906948	BSNP124	54
20181123-BMK-I573-122-125	3	J21	A:A	0.156395	0.894899	BSNP124	55
20181123-BMK-I573-122-125	3	L21	A:A	0.147869	0.837397	BSNP124	56
20181123-BMK-I573-122-125	3	N21	A:A	0.107449	0.868006	BSNP124	57
20181123-BMK-I573-122-125	3	P21	A:A	0.111074	0.897256	BSNP124	46
20181123-BMK-I573-122-125	3	B23	A:A	0.106318	0.872649	BSNP124	59
20181123-BMK-I573-122-125	3	D23	A:A	0.122465	0.923463	BSNP124	48
20181123-BMK-I573-122-125	3	F23	A:A	0.123322	0.925028	BSNP124	61
20181123-BMK-I573-122-125	3	H23	A:A	0.127501	0.852686	BSNP124	62
20181123-BMK-I573-122-125	3	J23	A:A	0.129679	0.893049	BSNP124	63
20181123-BMK-I573-122-125	3	L23	A:A	0.136998	0.894284	BSNP124	64
20181123-BMK-I573-122-125	3	N23	A:A	0.103341	0.710925	BSNP124	65
20181123-BMK-I573-122-125	3	P23	A:A	0.132925	0.912541	BSNP124	66
20181123-BMK-I573-122-125	4	B02	C:C	0.108416	0.935573	BSNP125	P1
20181123-BMK-I573-122-125	4	D02	C:C	0.137272	0.847555	BSNP125	P2
20181123-BMK-I573-122-125	4	F02	C:G	0.695527	0.394138	BSNP125	P3
20181123-BMK-I573-122-125	4	H02	C:G	0.71322	0.325271	BSNP125	P4
20181123-BMK-I573-122-125	4	J02	?	0.740378	0.136617	BSNP125	P5
20181123-BMK-I573-122-125	4	L02	C:C	0.124904	0.860483	BSNP125	P6
20181123-BMK-I573-122-125	4	N02	C:C	0.11632	0.926126	BSNP125	P7
20181123-BMK-I573-122-125	4	P02	C:C	0.135811	0.897642	BSNP125	P8
20181123-BMK-I573-122-125	4	B04	C:C	0.110148	0.945865	BSNP125	P9
20181123-BMK-I573-122-125	4	D04	C:C	0.132633	0.843093	BSNP125	P10
20181123-BMK-I573-122-125	4	F04	C:C	0.124378	0.853835	BSNP125	P11
20181123-BMK-I573-122-125	4	H04	C:C	0.150084	0.83079	BSNP125	P12
20181123-BMK-I573-122-125	4	J04	C:C	0.13119	0.840924	BSNP125	P13
20181123-BMK-I573-122-125	4	L04	C:C	0.135658	0.728207	BSNP125	P14
20181123-BMK-I573-122-125	4	N04	C:C	0.117205	0.840083	BSNP125	P15
20181123-BMK-I573-122-125	4	P04	C:C	0.08433	0.89246	BSNP125	P16
20181123-BMK-I573-122-125	4	B06	C:G	0.697077	0.304385	BSNP125	P17
20181123-BMK-I573-122-125	4	D06	C:C	0.113362	0.93931	BSNP125	P19
20181123-BMK-I573-122-125	4	F06	C:C	0.134504	0.934331	BSNP125	P20
20181123-BMK-I573-122-125	4	H06	C:G	0.647999	0.387375	BSNP125	P21
20181123-BMK-I573-122-125	4	J06	C:C	0.124032	0.811468	BSNP125	19
20181123-BMK-I573-122-125	4	L06	C:G	0.648263	0.369149	BSNP125	P23
20181123-BMK-I573-122-125	4	N06	C:G	0.656666	0.290293	BSNP125	P24
20181123-BMK-I573-122-125	4	P06	C:C	0.087355	0.909533	BSNP125	P25
20181123-BMK-I573-122-125	4	B08	C:G	0.595432	0.313487	BSNP125	P26
20181123-BMK-I573-122-125	4	D08	C:G	0.661559	0.265907	BSNP125	P27
20181123-BMK-I573-122-125	4	F08	C:G	0.681617	0.346652	BSNP125	P28
20181123-BMK-I573-122-125	4	H08	C:C	0.131862	0.807654	BSNP125	P29
20181123-BMK-I573-122-125	4	J08	C:C	0.116572	0.889823	BSNP125	20
20181123-BMK-I573-122-125	4	L08	C:G	0.641778	0.28057	BSNP125	30
20181123-BMK-I573-122-125	4	N08	C:C	0.092276	0.72013	BSNP125	P32
20181123-BMK-I573-122-125	4	P08	C:C	0.088274	0.945987	BSNP125	P33
20181123-BMK-I573-122-125	4	B10	C:C	0.097209	0.915152	BSNP125	P34
20181123-BMK-I573-122-125	4	D10	C:C	0.099758	0.809381	BSNP125	P35
20181123-BMK-I573-122-125	4	F10	C:C	0.147719	0.957173	BSNP125	P36
20181123-BMK-I573-122-125	4	H10	C:C	0.163541	0.803627	BSNP125	P37
20181123-BMK-I573-122-125	4	J10	C:G	0.708016	0.304076	BSNP125	P38
20181123-BMK-I573-122-125	4	L10	G:G	0.886895	0.111078	BSNP125	P39
20181123-BMK-I573-122-125	4	N10	C:C	0.108819	0.863323	BSNP125	P40
20181123-BMK-I573-122-125	4	P10	C:C	0.095884	0.95462	BSNP125	P41
20181123-BMK-I573-122-125	4	B12	?	0.03	0.123133	BSNP125	32
20181123-BMK-I573-122-125	4	D12	C:G	0.463965	0.226919	BSNP125	33
20181123-BMK-I573-122-125	4	F12	?	0.131226	0.543003	BSNP125	37
20181123-BMK-I573-122-125	4	H12	C:C	0.148557	0.948517	BSNP125	P45
20181123-BMK-I573-122-125	4	J12	C:C	0.165438	0.891066	BSNP125	P46
20181123-BMK-I573-122-125	4	L12	C:C	0.116138	0.910902	BSNP125	P47
20181123-BMK-I573-122-125	4	N12	?	0.096863	0.513426	BSNP125	39
20181123-BMK-I573-122-125	4	P12	?	0.189002	0.158503	BSNP125
20181123-BMK-I573-122-125	4	B14	C:G	0.601941	0.446025	BSNP125	P50
20181123-BMK-I573-122-125	4	D14	C:G	0.625273	0.427609	BSNP125	P51
20181123-BMK-I573-122-125	4	F14	C:C	0.156904	0.940451	BSNP125	P52
20181123-BMK-I573-122-125	4	H14	C:C	0.12265	0.807853	BSNP125	45
20181123-BMK-I573-122-125	4	J14	C:G	0.681437	0.473862	BSNP125	P54
20181123-BMK-I573-122-125	4	L14	C:C	0.111987	0.931515	BSNP125	P55
20181123-BMK-I573-122-125	4	N14	C:G	0.567238	0.245802	BSNP125	47
20181123-BMK-I573-122-125	4	P14	C:C	0.092887	0.952488	BSNP125	P57
20181123-BMK-I573-122-125	4	B16	C:C	0.102187	0.97	BSNP125	P58
20181123-BMK-I573-122-125	4	D16	C:C	0.103121	0.902021	BSNP125	P59
20181123-BMK-I573-122-125	4	F16	C:C	0.044594	0.805194	BSNP125	49
20181123-BMK-I573-122-125	4	H16	C:G	0.668589	0.354198	BSNP125	P61
20181123-BMK-I573-122-125	4	J16	C:C	0.150829	0.934913	BSNP125	P62
20181123-BMK-I573-122-125	4	L16	C:C	0.117999	0.921017	BSNP125	P63
20181123-BMK-I573-122-125	4	N16	C:C	0.103917	0.919676	BSNP125	1
20181123-BMK-I573-122-125	4	P16	C:G	0.634084	0.380267	BSNP125	2
20181123-BMK-I573-122-125	4	B18	C:C	0.09199	0.963123	BSNP125	3
20181123-BMK-I573-122-125	4	D18	C:G	0.663778	0.451335	BSNP125	4
20181123-BMK-I573-122-125	4	F18	C:G	0.762602	0.440099	BSNP125	5
20181123-BMK-I573-122-125	4	H18	C:C	0.140333	0.90262	BSNP125	6
20181123-BMK-I573-122-125	4	J18	C:G	0.669893	0.307935	BSNP125	7
20181123-BMK-I573-122-125	4	L18	C:C	0.141334	0.887765	BSNP125	8
20181123-BMK-I573-122-125	4	N18	C:G	0.639575	0.334526	BSNP125	9
20181123-BMK-I573-122-125	4	P18	C:G	0.67485	0.382981	BSNP125	10
20181123-BMK-I573-122-125	4	B20	G:G	0.97	0.061317	BSNP125	11
20181123-BMK-I573-122-125	4	D20	C:G	0.709789	0.419706	BSNP125	12
20181123-BMK-I573-122-125	4	F20	C:C	0.124073	0.84494	BSNP125	13
20181123-BMK-I573-122-125	4	H20	?	0.107155	0.536362	BSNP125	50
20181123-BMK-I573-122-125	4	J20	C:G	0.695619	0.292589	BSNP125	15
20181123-BMK-I573-122-125	4	L20	C:G	0.674363	0.400081	BSNP125	16
20181123-BMK-I573-122-125	4	N20	G:G	0.929277	0.057932	BSNP125	17
20181123-BMK-I573-122-125	4	P20	G:G	0.875369	0.03	BSNP125	18
20181123-BMK-I573-122-125	4	B22	C:G	0.602006	0.372243	BSNP125	51
20181123-BMK-I573-122-125	4	D22	G:G	0.927431	0.053648	BSNP125	52
20181123-BMK-I573-122-125	4	F22	C:C	0.110655	0.874585	BSNP125	53
20181123-BMK-I573-122-125	4	H22	C:C	0.111466	0.895288	BSNP125	54
20181123-BMK-I573-122-125	4	J22	C:G	0.659143	0.331951	BSNP125	55
20181123-BMK-I573-122-125	4	L22	?	0.774025	0.073867	BSNP125	56
20181123-BMK-I573-122-125	4	N22	C:G	0.634921	0.315397	BSNP125	57
20181123-BMK-I573-122-125	4	P22	C:G	0.61542	0.407059	BSNP125	46
20181123-BMK-I573-122-125	4	B24	C:C	0.104288	0.96468	BSNP125	59
20181123-BMK-I573-122-125	4	D24	C:G	0.640856	0.427053	BSNP125	48
20181123-BMK-I573-122-125	4	F24	C:G	0.687498	0.403681	BSNP125	61
20181123-BMK-I573-122-125	4	H24	C:C	0.079133	0.807094	BSNP125	62
20181123-BMK-I573-122-125	4	J24	C:C	0.085532	0.925139	BSNP125	63
20181123-BMK-I573-122-125	4	L24	C:G	0.66657	0.392402	BSNP125	64
20181123-BMK-I573-122-125	4	N24	C:G	0.528732	0.293846	BSNP125	65
20181123-BMK-I573-122-125	4	P24	C:C	0.100246	0.890196	BSNP125	66
20181123-BMK-I573-126	2	A02	G:G	0.831776	0.236198	BSNP126	P1
20181123-BMK-I573-126	2	C02	A:G	0.700988	0.416186	BSNP126	P2
20181123-BMK-I573-126	2	E02	G:G	0.855449	0.1408	BSNP126	P3
20181123-BMK-I573-126	2	G02	G:G	0.857568	0.100211	BSNP126	P4
20181123-BMK-I573-126	2	I02	G:G	0.795767	0.149001	BSNP126	P5
20181123-BMK-I573-126	2	K02	G:G	0.97	0.043359	BSNP126	P6
20181123-BMK-I573-126	2	M02	G:G	0.843917	0.165365	BSNP126	P7
20181123-BMK-I573-126	2	O02	G:G	0.967756	0.044607	BSNP126	P8
20181123-BMK-I573-126	2	A04	A:G	0.746026	0.427122	BSNP126	P9
20181123-BMK-I573-126	2	C04	G:G	0.910999	0.092313	BSNP126	P10
20181123-BMK-I573-126	2	E04	G:G	0.834863	0.101415	BSNP126	P11
20181123-BMK-I573-126	2	G04	G:G	0.832997	0.086076	BSNP126	P12
20181123-BMK-I573-126	2	I04	A:G	0.66457	0.361811	BSNP126	P13
20181123-BMK-I573-126	2	K04	A:G	0.614947	0.274788	BSNP126	P14
20181123-BMK-I573-126	2	M04	A:G	0.690933	0.352069	BSNP126	P15
20181123-BMK-I573-126	2	O04	G:G	0.906915	0.075582	BSNP126	P16
20181123-BMK-I573-126	2	A06	?	0.141577	0.160235	BSNP126	P17
20181123-BMK-I573-126	2	C06	A:G	0.603958	0.511054	BSNP126	P19
20181123-BMK-I573-126	2	E06	A:G	0.615145	0.489488	BSNP126	P20
20181123-BMK-I573-126	2	G06	A:G	0.640754	0.380769	BSNP126	P21
20181123-BMK-I573-126	2	I06	A:G	0.566887	0.326623	BSNP126	19
20181123-BMK-I573-126	2	K06	A:G	0.645691	0.486426	BSNP126	P23
20181123-BMK-I573-126	2	M06	A:G	0.645153	0.450546	BSNP126	P24
20181123-BMK-I573-126	2	O06	G:G	0.967691	0.062584	BSNP126	P25
[truncated: 72 more rows]
